# Supplementary material for: Diversity of Pummelos (Citrus maxima (Burm.) Merr.) and Grapefruits (Citrus x aurantium var. paradisi) Inferred by Genetic Markers, Essential Oils Composition, and Phenotypical Fruit Traits
Source: Plants (Basel). 2025 Jun 13;14(12):1824. doi: 10.3390/plants14121824 (PMC12196667; doi:10.3390/plants14121824)
Supplement: Supplementary file 1 [file plants-14-01824-s001.zip]

Archive with 10 entries (10 files):
- Supplemental file240225.xlsx
- Supplementale file 8 Photos fruits maxima & paradisi.pdf
- Sup file 1 Citrus list.xlsx
- Sup File 2 SSR markers description .xlsx
- SUp File 3 Alleles sizes .xlsx
- Sup File 4 EO yields.xlsx
- Sup file 5 Phenotype.xlsx
- Sup File 6 PEO composition .xlsx
- Sup File 7 LEO composition.xlsx
- Supplemental file LEO composition_ft.xlsx
