# Supplementary material for: Diversity of Pummelos (Citrus maxima (Burm.) Merr.) and Grapefruits (Citrus x aurantium var. paradisi) Inferred by Genetic Markers, Essential Oils Composition, and Phenotypical Fruit Traits
Source: Plants (Basel). 2025 Jun 13;14(12):1824. doi: 10.3390/plants14121824 (PMC12196667; doi:10.3390/plants14121824)
Supplement: Supplementary file 1 [file plants-14-01824-s001.zip › Supplemental file240225.xlsx]

## Sheet: citrus list
	Pummelo cultivar	ID	Origin								Grapefruit cultivar	ID	Origin							Supplemental citrus for genetic analysis
	C. maxima				LEO	PEO	GM	Ph							LEO	PEO	GM	Phe		Group	species	Cultivar	ID
1	Bali	ICVN0100663	Indonesia	maxima hybrid ?	x	x	x	x		1	Alanoek	ICVN0100468	Surinam	C. x paradisii	x	x	x	x		Sour orange	C. x aurantium var. aurantium	Granito	ICVN0100751
2	Chandler	ICVN0100608	Israel	C. maxima	x	x	x	x		2	Asahikan	ICVN0100812	Japon	C. asahikan	x	x	x	x		Citron	C. medica	Corsican	ICVN0100613
3	Cuban	ICVN0100798	USA	maxima hybrid ?	x	x	x	x		3	Cecily	ICVN0100469	South Africa	C. x paradisii	x	x	x	x		Citron	C. medica	Diamante	ICVN0100540
4	Deep Red	ICVN0100757		C. maxima	x	x	x	x		4	Davis	ICVN0100186	USA	C. x paradisii	x	x	x	x		Citron	C. medica	Etrog	ICVN0100861
5	Eilat	ICVN0100609	Israel	C. maxima	x	x	x	x		5	Duncan	ICVN0100470	Surinam	C. x paradisii	x	x	x	x		Citron	C. medica	Bouddha's hand	ICVN0100640
6	Eingedi	ICVN0100610	Israel	C. maxima	x	x	x	x		6	Flame	ICVN0100840	USA	C. x paradisii	x	x	x	x		Lemon	C. x lemon	Eureka	ICVN0100194
7	F-22	ICVN0100611	Philippines	C. maxima	x	x	x	x		7	Foster	ICVN0100471	USA	C. x paradisii	x	x	x	x		Mandarin	C. reticulata	Cléopatre	ICVN0110273
8	Florès	ICVN0100673	Indonesia	C. maxima	x	x	x	x		8	Gold	ICVN0100607	New zeland	C. x paradisii	x	x	x	x		Mandarin	C. reticulata	Ladu	ICVN0100595
9	Hog	ICVN0110235	Jamaica	maxima hybrid ?	x	x	x	x		9	Hassaku	ICVN0101062	Japon	C. hassaku	x	x	x	x		Mandarin	C. reticulata	Sunki	ICVN0100705
10	India G10	ICVN0101130	India	C. maxima	x	x	x	x		10	Henderson	ICVN0100336	USA	C. x paradisii	x	x	x	x		Mandarin	C. reticulata	Willowleaf	ICVN0100133
11	India G11	ICVN0101131	India	C. maxima	x	x	x	x		11	Jackson	ICVN0100472	South Africa	C. x paradisii	x	x	x	x		Sweet orange	C. x aurantium var. sinensis	Washington Navel	ICVN0110039
12	India G13	ICVN0101132	India	C. maxima	x	x	x	x		12	Little river	ICVN0100187	USA	C. x paradisii	x	x	x	x
13	Kao Pan	ICVN0100321	USA	C. maxima	x	x	x	x		13	Frost Marsh	ICVN0100008	USA	C. x paradisii		x	x
14	Ménara	ICVN0100664	Marocco	maxima hybrid ?	x	x	x	x		14	Marsh	ICVN0100120	USA	C. x paradisii	x	x	x	x
15	Pink	ICVN0100322	USA	C. maxima	x	x	x	x		15	Marsh	ICVN0100188	USA	C. x paradisii		x	x
16	Pubescent	ICVN0100877		C. maxima	x	x	x	x		16	Marsh	ICVN0100284	USA	C. x paradisii		x	x
17	Reinking	ICVN0100323	USA	C. maxima	x	x	x	x		17	Marsh Jabarito	ICVN0100550	Cuba	C. x paradisii		x	x
18	Sans pépin	ICVN0100710	Marocco	C. maxima	x	x	x	x		18	Pink Ruby	ICVN0100605	USA	C. x paradisii	x	x	x	x
19	Sunshine	ICVN0100324	USA	C. maxima	x	x	x	x		19	Ray Ruby	ICVN0100604	USA	C. x paradisii	x	x	x	x
20	Tahiti	ICVN0100727	Polynesia	C. maxima	x	x	x	x		20	Redblush	ICVN0100056	USA	C. x paradisii	x	x	x	x
21	Timor	ICVN0100707	Timor	C. maxima	x	x	x	x		21	Reed	ICVN0100189	USA	C. x paradisii	x	x	x	x
22	NamRoi	ICVN0101151	Spain	C. maxima	x		x			22	Rio Red	ICVN0100738	USA	C. x paradisii	x	x	x	x
23	Siamese acidless	ICVN0101164	Spain	C. maxima	x		x			23	Royal	ICVN0100473	Cuba	C. x paradisii	x	x	x	x
24	Mato Buntan	ICVN0101172	Japan	C. maxima	x		x			24	Ruby	ICVN0100287	USA	C. x paradisii	x	x	x	x
25	Suisho Buntan	ICVN0101173	Japan	C. maxima	x		x			25	Shambar	ICVN0100022	USA	C. x paradisii	x	x	x	x
										26	Star Ruby	ICVN0100293	USA	C. x paradisii	x	x	x	x
										27	Oroblanco	ICVN0100603	USA	C. maxima X C. x paradisii	x	x	x
										28	Sweetie	ICVN0100602	USA	C. maxima X C. x paradisii	x	x	x	x
										29	Thompson	ICVN0100303	USA	C. x paradisii	x	x	x	x
										30	Triumph	ICVN0100474	USA	C. x paradisii	x	x	x	x
										31	Wautelet	ICVN0100864	Australia	C. x paradisii	x	x	x	x
										32	Wheeny	ICVN0100606	Australia	C. x paradisii	x	x	x	x
										33	Yama	ICVN0100929	USA	C. intermedia	x	x	x	x

## Sheet: SSR description
Marker	Type	SSR type	Scaffold	Forward primer sequence	Reverse primer sequence	Ta (°C)	Published
CAC23	SSR	CAC	3	TTGCATTGTAGCATGTTGG	ATCACAATTACTAGCAGCGCC	55	Kijas et al. 1997
Ci01B10	SSR	(CTCC)(CT)	1	AAAAATTGCCCTCTTCTCCT	TGGTGGTTTTGTTGGTTCTAT	55	Froelicher et al. 2008
Ci01C06	SSR	(TC)N(TC)	6	TGGAGACACAAAGAAGAA	GGACCACAACAAAGACAG	50	Cuenca et al. 2011
Ci01C07	SSR	CT	2	GTCACTCACTCTCGCTCTTG	TTGCTAGCTGCTTTAACTTTA	55	Froelicher et al. 2008
Ci01C09	SSR	GA	7	GACAGAATGGGAGAGGAGA	TTGTCCCTTCCCTTTGTA	50	Froelicher et al. 2008
Ci01D06a	SSR	CA	4	GATCAAAACATTATTCCAA	TTTTTCATCAACAAGACTG	50	Froelicher et al. 2008
Ci01F04a	SSR	(CT)N(CAG)	8	TGCTGCTGCTGTTGTTGTTCT	AAGCATTTAGGGAGGGTCACT	55	Froelicher et al. 2008
Ci01F08a	SSR	TTCA	5	ATGAGCTAAAGAGAAGAGG	GGACTCAACACAACACAA	50	Froelicher et al. 2008
Ci02B07	SSR	CT	9	TTGGAGAACAGGATGG	CAGCTCAACATGAAAGG	50	Froelicher et al. 2008
Ci02D04b	SSR	(TG) (AG)	4	AGCAAACCCCACAAC	CTCTCTTTCCCCATTAGA	50	Kamiri et al. 2011
Ci02D09	SSR	TC	2	AATGATGAGGGTAAAGATG	ACCCATCACAAAACAGA	55	Cuenca et al. 2011
Ci02F07	SSR	AC	8	TGCTGGTTTTCAGATACTT	GCAGCGTTTGTTTTCT	55	Froelicher et al. 2008
Ci03B07	SSR	AC	7	TGAGGGACTAAACAGCA	CACCTTTCCCTTCCA	55	Cuenca et al. 2011
Ci03C08	SSR	TC	2	GCTTCTTACATTCCTCAAA	CAGAGACAGCCAAGAGA	55	Cuenca et al. 2011
Ci03D12a	SSR	(TG)-(AG)	4	CCCACAACCATCACC	GCCATAAGCCCTTTCT	50	Aleza et al. 2011
Ci03G05	SSR	TC	4	CCTTGGAGGAGCTTTAC	CCACACAGGCAGACA	50	Cuenca et al. 2011
Ci04H06	SSR	AG	2	CAAAGTGGTGAAACCTG	GGACATAGTGAGAAGTTGG	55	Cuenca et al. 2011
Ci05A05	SSR	GA	2	CGGAACAACTAAAACAAT	TGGGCTTGTAGACAGTTA	50	Cuenca et al. 2011
Ci06A12	SSR	(GT)N7(TA)	5	TTTTTATTTCGGTCTCCTT	CCCAACAAACTCAAACTTC	50	Froelicher et al. 2008
Ci07B05	SSR	GA	8	TTTGTTCTTTTTGGTCTTTT	CTTTTCTTTCCTAGTTTCCC	50	Froelicher et al. 2008
Ci07D06	SSR	(TC)/(AC)	4	TCAATTCCTCTAGTGTGTGT	CCTTTTCACAGTTTGCTAT	55	Cuenca et al. 2011
Ci07F11	SSR	(GAG)(GA)	9	ACTATGATTACTTTGCTTTGAG	GAAGAAACAAGAAAAAAAAAT	50	Kamiri et al. 2011
Ci08C05	SSR	GA	9	TCCACAGATTGCCCATTA	CCCTAAAAACCAAGTGACA	55	Froelicher et al. 2008
IDEMA	Indel	-	1	CTCTTTCTGCTTCCTGACATC	GCCGGTGAATAAAACACAAC	55	Garcia-Lor et al. 2012
IDHYB1	Indel	-	9	AAAAACAAAGCACCCAGAT	GCCACCAGAACCTGTAATAA	53	Garcia-Lor et al. 2012
IDLCY2	Indel	-	8	CGCAAATAATTGATTCAACA	GATGATCACGTCATATCGAA	50	Garcia-Lor et al. 2012
IDPSY	Indel	-	6	CCTGTCGACATTCAGGTTAG	CTCATCACATCTTCGGTCTC	55	Garcia-Lor et al. 2012
MEST015	SSR	GAG	8	GCCTCGCATTCTCTTGACTC	TTATTACGAAGCGGAGGTGG	55	Garcia-Lor et al. 2012
MEST046	SSR	CAA	2	GGTGAGCATCTGGACGACTT	GAACCAGAATCAGAACCCGA	55	Garcia-Lor et al. 2012
MEST056	SSR	CA	5	AGTCCGCCTTTGCTTTTTCT	GGTGCAAAAGAGAGCGAGAG	55	Aleza et al. 2011
MEST072	SSR	TCA	3	CCAGCCTAACAATGGCTGTT	GATGATGAAGGTCTGCGGAT	55	Luro et al. 2019
MEST088	SSR	GA	5	ATGAGAGCCAAGAGCACGAT	GCCTGTTTGCTTTCTCTTTCTC	55	Garcia-Lor et al. 2012
MEST104	SSR	(TC)-(CT)	5	TAAAAAGATGGGGCCTTGTG	CCTTATCTTCATCACCTCCGTC	55	Garcia-Lor et al. 2012
MEST107	SSR	(TCT)N6(TC)	7	CCCCATCCTTTCAACTTGTG	GCTGAGATGGGGATGAAAGA	55	Garcia-Lor et al. 2012
MEST121	SSR	TAA	1	CAATAATGTTAGGCTGGATGGA	TCCCTATCATCGGCAACTTC	55	Luro et al. 2008
MEST131	SSR	GCCCCA	3	GCTGTCACGTTGGGTGTATG	TACCTCCACGTGTCAAACCA	55	Garcia-Lor et al. 2012
MEST149	SSR	CTT	9	GGCCATCTTGGTTCAGAGAG	TGCAGCTACCTCGGTAACAC	55	Luro et al. 2019
MEST192	SSR	AT	6	CTTGGCACCATCAACACATC	CGCGGATCATCTAGCATACA	55	Aleza et al. 2011
MEST256	SSR	TAT	3	GAGCAAGTGCGTTGTTGTGT	CATTAAAATATCCGTGCCGC	55	Garcia-Lor et al. 2012
MEST375	SSR	(TTTA)-(TTA)	2	GAAGGAAGAAAAAGAGACCAAAA	CCCCCTTTTGTGATTGTTATG	55	Demarq et al. 2021
MEST458	SSR	TC	7	CCCCCTCTTTTTCTCTTCCA	TTCTGGGCTGGTAGGTTCAG	55	Demarq et al. 2021
MEST488	SSR	CT	6	CTTTGCGTGTTTGTGCTGTT	CACGCTCTTGACTTTCTCCC	55	Garcia-Lor et al. 2012
MEST520	SSR	(AG)N4(GGC)	2	CTCTGATATTCCCAAAGCCG	AAGCACGTTATCGGGATCTG	55	Ollitrault et al. 2012
TAA1	SSR	TAA	6	AAGAAGAAGAGCCCCCATTAGC	GACAACATCAACAACAGCAAGAGC	55	Kijas et al. 1997
TAA15	SSR	TAA	1	GAAAGGGTTACTTGACCAGGC	CTTCCCAGCTGCACAAGC	55	Kijas et al. 1997
TAA41	SSR	TAA	2	ACATGCAGTGCTATAATGAATG	AGGTCTACATTGGCATTGTC	55	Kijas et al. 1997

## Sheet: allelic composition
				MEST375		Ci07F11		Ci01D06A		Ci08C05		MEST458		MEST520		Ci01C07		IDPSY		MEST015		MEST088		MEST107		Ci01B10		MEST192		MEST488		Ci02D09		Ci01C06		Ci05A05		Ci02F07		Ci04H06		CAC23		IDEMA		IDHYB1		IDLCY2
	Citrus Type	Cultivar	ICVN	Allele 1	Allele 2	Allele 1	Allele 2	Allele 1	Allele 2	Allele 1	Allele 2	Allele 1	Allele 2	Allele 1	Allele 2	Allele 1	Allele 2	Allele 1	Allele 2	Allele 1	Allele 2	Allele 1	Allele 2	Allele 1	Allele 2	Allele 1	Allele 2	Allele 1	Allele 2	Allele 1	Allele 2	Allele 1	Allele 2	Allele 1	Allele 2	Allele 1	Allele 2	Allele 1	Allele 2	Allele 1	Allele 2	Allele 1	Allele 2	Allele 1	Allele 2	Allele 1	Allele 2	Allele 1	Allele 2
1	Sour orange	Granito	0100751	195	205	165	169	257	257	175	181	240	249	270	282	260	291	266	266	198	212	120	132	192	192	159	179	239	259	145	153	253	253	150	178	123	124	189	189	204	210	269	269	283	283	222	222	240	240
2	citron 1	Corsican	0100613	247	247	189	195	245	245	171	171	223	223	276	276	279	279	263	263	206	206	120	120	192	192	155	155	228	228	139	139	249	249	183	188	116	116	212	212	206	208	265	265	293	293	225	225	243	243
3	citron 2	Diamante	0100540	247	247	189	189	245	249	169	171	223	223	278	278	283	283	263	263	206	206	120	120	192	192	155	155	228	228	139	139	249	249	183	188	123	123	212	212	206	208	265	265	293	293	225	225	243	243
4	citron 3	Etrog	0100861	247	247	189	189	245	245	171	171	223	223	276	276	279	281	263	263	206	206	120	120	192	192	155	155	228	228	139	139	249	249	188	188	116	116	212	212	206	208	265	265	293	293	225	225	243	243
5	citron 4	Main de Bouddha	0100640	247	247	195	195	249	249	148	171	223	223	266	266	283	283	263	263	206	206	120	120	192	192	155	155	228	228	139	139	249	249	183	183	116	128	212	212	208	208	265	265	293	293	225	225	243	243
6	Lemon	Eureka	0100194	195	247	165	189	249	257	171	181	223	249	270	278	260	283	263	266	198	206	120	120	192	192	155	179	228	239	139	153	251	253	178	188	123	123	189	212	206	210	265	269	283	293	222	225	240	243
7	Mandarin 1	Cléopatre	0110273	192	192	183	183	255	255	175	189	225	225	268	274	260	260	266	266	209	212	132	150	192	192	179	179	239	239	145	161	245	247	150	150	124	126	189	189	210	216	269	269	283	283	222	231	240	240
8	Mandarin 3	Ladu	0100595	205	214	181	183	255	257	175	197	231	231	274	274	260	262	266	266	209	212	120	132	192	192	179	179	233	239	145	157	245	247	150	150	123	123	189	189	210	210	269	269	283	283	222	222	240	240
9	Mandarin 4	Sunki	0100705	192	205	165	183	257	257	195	199	242	247	266	268	260	260	266	266	212	212	126	132	192	192	179	179	239	239	145	151	253	255	150	152	126	126	187	189	210	210	269	269	292	292	222	222	237	240
10	Mandarin 5	Willowleaf	0100133	205	214	171	183	255	257	183	193	225	231	262	272	260	262	266	266	209	215	132	132	192	192	175	179	239	239	145	149	253	255	152	184	126	126	189	189	210	216	269	271	283	292	222	222	240	240
11	Sweet Orange	Washington Navel	0110039	184	205	165	179	255	255	171	191	231	233	274	280	279	297	266	266	198	206	120	138	192	200	179	179	239	243	145	159	247	247	152	178	124	124	189	203	204	210	269	271	283	283	222	222	240	240
12	Pummelo 1	Chandler	0100608	195	195	174	177	257	272	161	161	242	242	280	286	275	293	266	266	198	198	120	120	200	200	157	165	219	241	145	145	243	243	168	178	122	122	201	203	204	204	269	271	283	283	222	222	240	240
13	Pummelo 2	Florès	0100673	195	195	175	177	247	263	161	161	249	249	278	284	275	291	266	266	198	198	119	119	200	200	157	157	219	245	145	149	243	243	168	172	126	128	212	212	204	204	269	269	283	283	222	222	240	240
14	Pummelo 3	India G11	0101131	195	195	169	169	263	263	161	161	242	242	282	282	275	275	266	266	198	198	120	120	200	200	157	157	219	251	145	159	243	243	178	178	122	122	203	203	204	204	269	271	283	283	222	222	240	240
15	Pummelo 4	India G13	0101132	195	195	169	169	263	263	161	161	242	249	282	282	275	279	266	266	198	198	120	120	200	200	157	167	219	251	145	151	243	243	176	178	128	128	203	210	204	204	269	271	283	283	222	222	240	240
16	Pummelo 5	Timor	0100707	195	198	175	177	247	247	161	161	233	242	278	282	275	275	266	266	198	198	120	120	200	200	167	167	241	241	145	159	243	243	172	172	126	128	210	210	204	204	269	271	283	283	222	222	240	240
17	Pummelo 6	Eilat	0100609	195	195	169	174	247	263	161	171	227	249	280	284	275	291	266	266	198	198	120	120	200	200	157	167	217	219	147	149	243	243	178	187	128	128	201	201	204	204	269	269	283	283	222	222	240	240
18	Pummelo 7	Gold	0100610	195	195	169	174	247	263	161	171	227	249	280	284	275	291	266	266	198	198	120	120	200	200	157	167	217	219	147	149	243	243	178	187	128	128	201	201	204	204	269	269	283	283	222	222	240	240
19	Pummelo 8	F-22	0100611	195	198	174	175	247	247	154	171	233	249	272	284	275	291	266	266	198	198	120	120	200	200	157	157	217	245	149	159	243	243	178	178	125	125	203	212	204	204	269	269	283	283	222	222	240	240
20	Pummelo 9	Kao Pan	0100321	195	195	174	175	257	272	161	161	242	242	280	282	275	275	266	266	198	198	120	120	200	200	157	165	219	241	145	145	243	253	168	168	122	128	201	203	204	204	269	271	283	283	222	222	240	240
21	Pummelo 10	Pink	0100322	195	195	174	174	251	272	161	161	242	242	282	282	275	275	266	266	198	198	120	120	200	200	157	157	219	245	145	159	243	243	168	172	122	125	203	203	204	204	271	271	283	283	222	222	240	240
22	Pummelo 11	Pubescent	0100877	195	198	174	175	247	247	161	171	231	233	278	284	275	275	266	266	198	198	120	120	200	200	157	167	217	219	147	159	243	243	178	178	124	128	201	212	204	204	269	269	283	283	222	222	240	240
23	Pummelo 12	Deep Red	0100757	195	195	169	174	247	251	161	161	242	249	278	282	275	291	266	266	198	198	120	120	200	200	157	167	245	245	145	159	243	243	168	178	125	128	203	212	204	204	269	271	283	283	222	222	240	240
24	Pummelo 13	Reinking	0100323	195	195	169	169	247	250	161	161	233	249	280	280	275	291	266	266	198	198	120	120	200	200	157	157	219	247	147	149	243	243	168	178	128	128	203	203	204	204	269	269	283	283	222	222	240	240
25	Pummelo 14	Sans pepin	0100710	195	195	169	177	247	247	161	175	221	242	282	282	275	291	266	266	198	198	119	119	200	200	157	157	241	245	145	151	243	243	178	180	126	128	210	210	204	204	269	271	283	283	222	225	240	240
26	Pummelo 15	Tahiti	0100727	195	195	169	175	243	263	161	171	233	249	280	284	291	291	266	266	198	198	120	120	200	200	157	157	219	219	157	157	243	243	168	187	128	128	203	210	204	204	269	271	283	283	222	222	240	240
27	Pummelo 16	Cuban	0100798	195	247	169	189	249	257	161	171	223	242	278	282	275	281	263	266	198	206	120	120	192	200	155	167	219	228	139	157	243	249	168	188	128	128	203	212	204	208	265	269	283	293	222	225	240	243
28	Pummelo 17	Bali	0100663	198	214	179	181	247	255	161	197	231	242	274	274	262	291	266	266	198	209	120	120	192	200	167	179	239	245	145	159	243	245	152	182	126	126	189	203	204	210	269	269	283	283	222	222	240	240
29	Pummelo 18	Menara	0100664	195	205	175	179	243	255	171	171	233	249	280	280	291	297	266	266	198	198	119	120	200	200	167	179	243	245	145	159	243	247	152	178	122	124	189	203	204	204	269	271	283	283	222	222	240	240
30	Pummelo 19	Hog	0110235	184	195	167	179	247	255	161	171	231	242	274	286	275	279	266	266	198	198	120	120	192	200	157	179	219	239	145	157	243	247	152	168	124	128	189	203	204	210	269	271	283	283	222	222	240	240
31	Pummelo 20	Mato Buntan	0101172	195	195	169	175	247	257	DM	DM	249	249	280	280	275	291	266	266	198	198	119	119	DM	DM	160	160	219	245	157	157	DM	DM	168	178	125	125	DM	DM	204	204	269	271	283	283	222	222	240	240
32	Pummelo 21	Sushio Buntan	0101173	195	195	169	175	247	263	DM	DM	242	249	282	284	275	291	266	266	198	198	120	120	DM	DM	157	179	219	241	151	159	DM	DM	178	178	125	128	DM	DM	204	204	269	269	283	283	222	222	240	240
33	Grapefruit 1	Marsh	0100188	195	205	169	179	247	255	161	171	231	242	280	282	275	279	266	266	198	198	120	120	200	200	167	179	219	239	145	157	243	247	152	178	124	128	189	203	204	204	269	271	283	283	222	222	240	240
34	Grapefruit 2	Alanoek	0100468	195	205	169	179	251	255	161	171	231	242	274	282	275	297	266	266	198	198	120	138	192	200	157	179	219	243	157	159	243	247	178	178	124	128	189	203	204	210	269	271	283	283	222	222	240	240
35	Grapefruit 3	Asahikan	0100812	195	198	169	185	255	263	161	187	233	242	268	282	275	297	266	266	198	206	120	144	200	200	167	177	241	247	145	145	247	247	178	178	122	128	189	193	204	216	269	271	283	283	222	222	240	240
36	Grapefruit 4	Gold	0100607	198	214	179	181	247	255	161	197	231	242	274	274	262	291	266	266	198	209	120	120	192	200	167	179	239	245	145	159	243	245	152	182	126	126	189	203	204	210	269	269	283	283	222	222	240	240
37	Grapefruit 5	Royal	0100473	195	205	167	179	251	255	161	171	231	242	280	286	279	291	266	266	198	198	120	138	192	200	157	179	241	243	145	159	243	247	168	178	124	128	189	201	204	204	271	271	283	283	222	222	240	240
38	Grapefruit 6	Wheeny	0100606	195	205	169	179	255	257	161	175	231	242	266	282	291	297	266	266	198	209	120	138	192	200	157	179	239	247	149	157	243	257	172	184	124	128	189	203	204	208	269	271	283	283	222	222	237	240
39	Grapefruit 8	Yama	0100929	195	205	177	179	247	255	161	171	231	249	274	284	275	297	266	266	198	198	119	138	192	200	157	179	219	239	145	157	247	247	152	178	124	125	189	189	204	210	269	271	283	283	222	225	240	240
40	Grapefruit 9	Oroblanco®	0100603	195	205	177	179	247	255	161	171	231	242	280	286	279	293	266	266	198	198	120	120	200	200	157	167	219	239	145	157	247	247	152	178	124	124	189	203	204	204	269	271	283	283	222	222	240	240
41	Grapefruit 10	Jackson	0100472	195	205	169	179	251	255	161	171	231	242	280	286	279	291	266	266	198	198	120	138	192	200	157	179	241	243	145	159	243	247	168	178	124	128	189	201	204	204	271	271	283	283	222	222	240	240
42	Grapefruit 11	Triumph	0100474	195	205	167	179	251	255	161	171	231	242	280	286	279	291	266	266	198	198	120	138	192	200	157	179	241	243	145	159	243	247	168	178	124	128	189	201	204	204	271	271	283	283	222	222	240	240
[truncated: 52 more columns]

## Sheet: PEO yield
cold extracted PEO				EO extracted by hydrodistillation
Variety	Id	Yield %				Yield %
Wheeny	ICVN0100606	0.660377				LEO	PEO
Henderson	ICVN0100336	1.25899		Grapefruit	Marsh	0.06	0.17
Jackson	ICVN0100472	1.38889		Grapefruit	Ruby	0.06	0.28
Marsh Jabarito	ICVN0100550	1.6		Grapefruit	Wautelet	0.08	0.21
Marsh	ICVN0100120	1.65672		pummelo's hybrid	Asahikan	0.14	0.11
Duncan	ICVN0100470	1.70779		pummelo's hybrid	Sweetie	0.09	0.49
Frost Marsh	ICVN0100008	1.72321		pummelo's hybrid	Wheeny	0.23
Shambar	ICVN0100022	1.74545		pummelo's hybrid	Alanoek	0.1
Triumph	ICVN0100474	1.76923		pummelo's hybrid	Gold	0.09	0.18
Ray Ruby	ICVN0100604	1.83333		Pummelo	Chandleur	0.02	0.29
Marsh	ICVN0100120	1.875		Pummelo	Sans pépin	0.06	0.3
Little river	ICVN0100187	1.90909		pummelo's hybrid	Cubain	0.11	0.31
Cecily	ICVN0100469	1.93277		Pummelo	Timor	0.01	0.36
Asahikan	ICVN0100812	1.97647		Pummelo hybrid	Bali	0.1	0.44
Pink Ruby	ICVN0100605	2.07407		Pummelo	Pubescent	0.07	0.46
Flame	ICVN0100840	2.33333		Pummelo	Florès		0.47
Royal	ICVN0100473	2.34375		Pummelo	Deep Red	0.06	0.56
Thompson	ICVN0100303	2.35043		Pummelo	F-22	0.04	0.57
Reed	ICVN0100189	2.43411		Pummelo	Pink		0.63
Marsh	ICVN0100284	2.48958		Pummelo	Reinking	0.05	0.64
Redblush	ICVN0100056	2.54717		Pummelo	Sunshine		0.71
Davis	ICVN0100186	2.56311		Pummelo	Tahiti	0.11	0.78
Gold	ICVN0100607	2.59701		Pummelo	Kao Pan		0.98
Ruby	ICVN0100287	2.66129		Pummelo	Eilat	0.04	1.01
Wautelet	ICVN0100864	2.76056		Pummelo	Eingedi	0.07	1.29
Marsh	ICVN0100188	2.82178
Alanoek	ICVN0100468	2.82407
Hassaku	ICVN0101062	2.84507
Foster	ICVN0100471	3.12222
Rio Red	ICVN0100738	3.45513
Yama	ICVN0100929	3.72072
Star Ruby	ICVN0100293	4
Sweetie	ICVN0100602	6.99065
Oroblanco	ICVN0100603	7.25

## Sheet: Phenotype
			Fruit weight	Equatorial diameter	Polar diameter	fruit Shape (Ed/Pd)	Peel thickness	nb of segment	TSS	Acidity (TA)	nb of seed/fruit	Seed weight	Nb of embryo	External Peel color					Pulp color
	Cultivar		g	mm	mm		mm		°Brix	%		g		L	a*	b*	C*	h	L	a*	b*	C*	h
Pummelos (Citrus maxima)	Sans Pépin	Mean	1093.73	161.4	109.533	1.47352	15.6	21.0667	10.3	2.20758	78.8889	0.350387	1	73.8158	1.03368	49.1719	49.2018	88.7488	49.3327	-1.42587	12.6776	12.7843	96.3384
		SD	245.747	13.783	12.8278	0.0733599	5.05399	2.15362	0.264575	0.291396	46.6131	0.0114583		1.78312	1.38943	2.31173	2.28764	1.67358	2.97471	0.986201	1.93221	1.94837	4.4419
	Eilat	Mean	1025.47	139.333	163.533	0.852018	20.6	16.9333	9.33333	0.674496	82.4444	0.29628	1	74.8197	-4.45646	54.6037	54.8056	94.7116	53.6437	-4.59337	15.3112	15.9871	106.672
		SD	271.383	12.1047	13.6427	0.0842299	4.03201	2.46306	0.208167	0.0896046	46.6574	0.0121022		2.32947	1.43784	3.19122	3.13248	1.6436	1.65629	0.467505	0.842996	0.926359	0.971057
	Timor	Mean	1453.1	171.4	163.8	1.0464	28.1	18.2	10.6667	1.98178	101.111	0.276453	1	69.576	-4.10839	48.7569	48.969	94.9413	60.753	-1.28251	14.2155	14.2763	95.1028
		SD	321.244	15.5721	19.0951	0.106227	3.60401	1.22927	0.286744	0.105916	33.7037	0.00921159		1.93591	1.80741	3.34823	3.20669	2.40278	2.26726	0.409782	1.325	1.34551	1.36535
	Flores	Mean	489.8	109.067	99.9333	1.09139	12.2667	17.0667	10.2	2.10176	113.481	0.228653	1	73.5172	1.02947	68.6102	68.628	89.1726	48.4284	-0.735715	15.3284	15.4528	92.1277
		SD	59.9109	5.20256	5.67534	0.0398731	2.54858	1.16292	0.7	0.0283295	12.3818	0.0223762		1.77521	1.25986	3.962	3.97112	1.03376	1.72434	2.19748	1.79912	1.91951	7.71237
	Eingedi	Mean	846.733	117.933	140.867	0.837198	18.6667	16.8667	10.3	0.868992	99.0741	0.281227	1	73.7113	-4.54616	53.7685	53.9784	94.877	50.8993	-4.31695	14.1765	14.8235	106.843
		SD	296.734	14.9545	16.771	0.0590717	3.5389	2.61498	0.556776	0.0305923	32.1471	0.0180145		2.3922	1.36821	3.60706	3.57126	1.51958	0.303776	0.776912	1.33307	1.48781	1.59616
	F22	Mean	762.133	120.533	128.067	0.941176	19.6	15.5333	11.4667	1.44038	116.778	0.32196	1	71.2646	0.550081	58.1281	58.1553	89.5068	53.8441	-4.22624	14.3725	14.9855	106.28
		SD	143.62	6.66405	17.2107	0.109341	3.60159	1.45733	0.208167	0.0274244	29.8966	0.0112601		2.00496	1.76543	3.85281	3.85321	1.7556	1.62016	0.849551	1.49717	1.66814	1.58621
	Chandler	Mean	821.214	137.667	114.533	1.20198	17.2667	19.2667	12.4333	1.09869	152.444	0.30116	1	82.0369	-3.12155	56.9762	57.1237	93.3748	45.2555	-0.930079	16.486	16.5638	93.2724
		SD	381.113	16.8678	13.8248	0.0351048	4.19977	1.53375	0.208167	0.106801	31.9035	0.0138656		2.03746	2.51478	6.94768	6.84622	2.80431	1.65929	1.48132	0.503702	0.412117	5.26802
	Deep red	Mean	538.933	125.467	111.467	1.1256	18.2667	16.5333	10.5667	1.30685	117.667	0.27984	1	73.9083	-1.91956	55.7812	55.8315	91.9709	52.5475	-4.85197	16.5308	17.2313	106.305
		SD	116.024	8.28826	7.09997	0.0419496	3.19523	1.40746	0.305505	0.0636736	29.2238	0.018		0.780927	1.45597	3.41692	3.41924	1.48606	2.41467	0.711588	1.27964	1.41431	1.24043
	Indus G10	Mean	565.6	126	99.8	1.26253	16.8	18	11.3667	1.21467	97.2	0.389167	1	72.1081	2.11952	53.2234	53.3092	87.7657	48.5067	-3.45938	12.5795	13.0477	105.367
		SD	150.855	14.8661	10.2811	0.110295	1.78885	1.87083	0.85049	0.0818251	25.8689	0.0898274		3.62815	2.31223	3.32938	3.37141	2.40944	1.63755	0.284714	0.537423	0.573042	0.897573
	Indus G11	Mean	619.3	123.7	109	1.13486	14.7	15	11.55	1.93562	142.944	0.313267	1	72.9489	2.19964	62.4679	62.5176	87.9608	47.1438	-3.9017	14.0287	14.5659	105.576
		SD	139.653	10.1658	9.32142	0.0634545	1.76698	1.49071	0.465475	0.119087	8.84035	0.0199382		2.05203	1.16776	2.75494	2.73032	1.13527	0.482869	0.377944	0.960979	0.941087	1.63571
	Indus G13	Mean	627.9	150.1	105.8	1.41871	25.3	19.4	9.9	2.30222	124.889	0.36108	1	71.3933	0.34186	50.4963	50.5274	89.6312	52.4773	-4.22437	14.067	14.7042	106.346
		SD	142.575	10.775	10.2719	0.0489306	2.83039	1.07497	0.182574	0.0106623	30.8881	0.0456013		2.81315	1.82508	3.0367	3.04172	2.05714	1.1332	1.4774	2.4089	2.70871	3.18899
	Pubescent	Mean	735.7	134.1	129	1.03953	25	14.3	7.66667	1.28506	97.5	0.299307	1	74.9466	-2.01602	47.2499	47.3	92.4649	48.6161	-2.67668	10.1807	10.5369	104.681
		SD	116.298	5.68526	9.24962	0.0688061	6.61648	1.33749	0.235702	0.0319069	47.8427	0.0252957		1.84553	0.81097	3.17349	3.16193	1.03779	2.64593	0.608607	0.693501	0.751788	2.91529
	Reinking	Mean	957	138.5	121.625	1.13875	12.5	18.5	12.35	1.26266	186.667	0.33624	1	72.7383	-0.630194	55.6306	55.65	90.6579	52.625	-4.83124	13.6666	14.4978	109.459
		SD	188.772	12.6378	4.17261	0.0681118	2.44949	2.13809	0.229129	0.0742198	31.1298	0.0257925		1.70019	1.37809	1.75235	1.74764	1.42722	1.73694	0.354087	0.31848	0.366425	1.2062
	Tahiti	Mean	524.8	120	117.5	1.02128	19.5	20.7	13	0.249803	153.444	0.20934	1	76.4256	-6.62893	56.2611	56.707	96.9818	60.8887	-4.6691	19.171	19.7319	103.724
		SD	31.8147	4.08248	8.27647	0.08	2.82843	2.90784	0.264575	0.00126969	39.9692	0.0208054		1.53358	1.97667	6.70349	6.46723	2.64511	2.74231	0.632854	3.02905	3.0899	0.489179
	Kao pan	Mean	527.833	122.833	108.167	1.13559	14.8333	19.6667	13.8	1.88291	112.056	0.14176	1	76.6013	-0.0736351	59.5968	59.6267	90.0305	46.9918	-0.399059	15.5325	15.5581	91.4856
		SD	80.7649	5.6006	7.3598	0.0375705	1.7224	1.36626	0.848528	0.0450286	52.4266	0.0139009		3.23082	1.98795	4.85541	4.86167	1.88861	1.09459	0.937414	1.51098	1.52095	3.32774
	Pink	Mean	816.3	143.9	117.8	1.22156	13.4	18.9	11.5333	2.5305	165.056	0.3216	1	80.0537	-2.99357	52.2751	52.3661	93.2933	52.2638	-2.02058	15.9646	16.1095	97.1501
		SD	179.958	8.2388	6.28579	0.03	2.83627	2.079	0.404145	0.136616	27.541	0.0125745		1.94897	0.727522	2.5919	2.57688	0.850128	1.41727	0.929847	0.480422	0.585838	3.0411
	Sunshine	Mean	1017.6	151.2	97.4	1.55236	12.4	21.4	9.36667	1.3881	168.4	0.432333	1	77.1293	-4.31019	54.5104	54.7122	94.5786	46.906	-1.73238	11.5503	11.6818	98.5323
		SD	218.58	19.1364	9.96494	0.073538	2.30217	3.1305	0.665833	0.0898523	19.6672	0.0270382		2.93619	1.82381	3.10986	3.03729	2.03673	0.990785	0.264379	0.34002	0.336703	1.32153
Pummelo's hybrids	Bali	Mean	475.667	105.6	87.4667	1.20732	7.06667	11.2667	12.0333	1.33053	51.6296	0.29708	1.5	71.3156	10.655	69.7011	70.604	81.3339	44.7418	1.04984	24.0131	24.0568	87.5686
		SD	134.002	11.8128	9.24945	0.0375986	2.0166	1.83095	0.763763	0.120695	19.5153	0.028527	0.786796	1.7618	3.85062	1.31919	1.49152	3.06851	1.72399	1.2254	2.03109	2.07247	2.68591
	Cubain	Mean	1264.71	154	152.286	1.01126	26.4286	11.5714	8.53333	5.25666	37.5	0.147707	1	74.635	0.767429	54.5987	54.655	89.3027	50.9145	-4.75495	19.4419	20.0158	103.717
		SD	392.602	17.4833	11.4268	0.092944	3.95209	1.51186	0.208167	0.367638	26.1897	0.00457634		1.14775	2.49591	3.61634	3.63758	2.59179	0.809704	0.540057	1.43571	1.51936	0.58909
	Hog	Mean	383	102.2	88.6667	1.15263	9.46667	10.9333	11.9667	3.1184	65.6296	0.336053	2.5	66.1889	25.4007	68.0156	72.6526	69.5488	44.4971	-0.782444	26.0043	26.0183	91.6869
		SD	51.9918	5.84563	7.11805	0.054818	1.30201	1.2228	0.493288	0.0715931	11.925	0.0100579	0.9759	1.41885	2.97021	1.15	1.5555	2.20271	3.35848	0.458979	2.91608	2.92636	0.8185
	Menara	Mean	208.6	80.2667	74.4	1.07885	6.66667	10.6	10.4667	3.11085	39.2963	0.289173	2.66667	73.5953	11.1264	73.6962	74.5659	81.3944	46.8066	-5.95558	24.4336	25.1997	103.859
		SD	52.6454	7.54479	6.97751	0.0555879	2.05866	0.828079	0.152753	0.105625	22.3864	0.0188254	0.534522	1.48721	2.22859	2.23835	2.09038	1.81953	2.22856	1.50631	1.78853	1.43656	4.185
	Yama	Mean	275.18	85.4667	69.6667	0.822258	7.8	10.6667	11.6667	2.05798	18.6667	0.22204	1.3	72.6122	13.0565	76.5846	77.6972	80.3258	44.262	0.131962	23.3917	23.4002	89.617
		SD	127.23	15.3524	9.5219	0.0722495	1.78085	1.34519	0.11547	0.18931	3.27872	0.0201673	0.483046	1.819	1.23112	2.84938	2.88873	0.840701	2.01574	0.62622	4.48771	4.4855	1.60612
	Sweetie	Mean	488.273	116.133	83.2667	0.71785	10.6667	15.2	10.7	1.07857	4.13333	0.17482	1.6	77.3538	3.68479	69.6022	69.9537	87.2639	47.7794	-2.61701	11.7242	12.0183	102.697
		SD	99.3232	41.6311	32.8923	0.0363713	3.76214	4.9671	5.36555	0.0531341	1.88478	0.057792	0.699206	3.58255	6.2984	4.71738	4.81961	5.22458	1.51916	0.218581	1.0324	0.984086	1.84777
	Jackson	Mean	152.907	67.4667	63.8667	0.88757	6.26667	10.6667	11.2333	1.71053	3	0.392872	2.4	80.0321	-2.14687	69.2586	69.3321	91.8773	57.9391	-4.53065	25.3861	25.7932	100.233
		SD	49.1558	7.48204	8.41654	0.064314	1.33452	1.1127	0.750555	0.168685	1.30931	0.031	0.699206	1.79969	2.29314	3.99408	3.89073	2.0931	2.56886	0.415731	3.19785	3.17272	1.33603
	Asahikan	Mean	225.067	78.6667	76.4	0.973046	9.13333	11.4	12.4667	3.22379	32.1481	0.216307	1	64.275	0.839937	63.339	63.6732	89.5897	52.6271	-2.96468	25.2653	25.4587	96.7133
		SD	45.3481	5.97216	4.92515	0.0521609	1.40746	0.910259	0.85049	0.177712	16.4993	0.0969196		3.75655	6.77972	5.76712	5.80449	6.11344	1.5206	1.05633	3.20826	3.20865	2.47848
	Alanoek	Mean	318.9	97.6667	80.5	0.820429	11.6667	11.3333	11.3	2.05568	51.2222	0.283752	2.5	65.3874	17.2859	65.5986	67.9032	75.2296	49.9493	-1.66393	28.0968	28.2018	93.6001
		SD	101.892	13.6528	10.76	0.0510011	3.16228	0.994429	0.565685	0.033036	7.42568	0.0381555	0.707107	1.54809	2.96076	1.17905	0.68922	2.62486	5.29455	1.70121	2.84488	2.74926	3.87065
	Royal	Mean	241.025	85	76.3333	0.904367	7.16667	10.0833	10.8	1.72253	33.375	0.33346	2.4	79.5513	-2.48944	69.5933	69.6504	92.0728	52.514	-3.94513	21.4043	21.7678	100.484
		SD	170.224	14.5164	11.3164	0.0829202	1.02986	1.08362	0.1	0.0989723	9.30853	0.0882373	0.699206	1.72614	1.34417	4.60185	4.59005	1.13077	2.42584	0.481383	2.67528	2.69213	0.971728
	Triumph	Mean	305.207	86.5333	82.4	0.946912	7.66667	10.1333	11.5667	1.96036	36.5556	0.293827	2	74.4846	12.8676	75.2753	76.5034	80.4251	47.6468	-2.71888	19.4733	19.7061	98.0623
		SD	144.73	15.0374	17.4961	0.0676952	1.58865	1.59762	0.251661	0.467235	4.84481	0.0694915	0.816497	2.80142	5.20988	2.51042	3.27549	3.55911	2.25314	1.39283	2.71476	2.72406	3.82948
	Gold	Mean	453.014	101.857	82.4286	0.809616	5.71429	10.1429	12.25	1.67005	49.0833	0.33152	1.1	74.4846	12.8676	75.2753	76.5034	80.4251	43.7012	1.1432	24.9478	24.9917	87.4755
		SD	45.6905	4.59814	5.59336	0.0472299	0.95119	1.57359	1.06066	0.221613	11.5	0.044674	0.316228	2.80142	5.20988	2.51042	3.27549	3.55911	2.26779	1.01747	2.72573	2.73923	2.30878
	Wheeny	Mean	615.873	112.467	95.6667	0.852343	6.66667	10.9333	12.1333	2.53402	41.037	0.187773	1	76.9546	6.68071	73.8728	74.2028	84.8564	48.2728	-2.5293	16.8823	17.0757	98.7359
		SD	196.929	35.1717	29.9866	0.0551067	3.22264	3.90207	0.404145	0.23413	11.4376	0.0560823		1.02174	2.24225	1.21217	1.36931	1.66498	2.15402	0.41626	3.73771	3.73593	1.47555
Grapefruits (Citrus paradisi)	Thompson	Mean	409.073	103.924	85.6667	0.826677	10.2	13.7333	10	1.82289	2.46667	0.3056	2.6	79.5844	1.56752	71.6812	71.816	88.8517	49.1762	-1.59814	16.2394	16.3601	95.4782
		SD	47.5449	6.31355	6.3994	0.0750061	1.65616	0.883715	0.1	0.1212	1.99523	0.032	0.843274	2.74411	4.29092	3.50486	3.5037	3.46977	1.85767	1.29635	1.33272	1.39678	4.29372
	Reed	Mean	436.18	109.933	89.1333	0.81286	11.3333	13.7143	9.43333	1.77047	2.8	0.29808	2.5	79.1808	-0.870298	69.3724	69.4244	90.8015	46.8461	-3.0482	14.8898	15.203	101.628
		SD	64.7303	7.76868	7.60514	0.0732428	1.87718	1.26665	0.305505	0.0883013	2.04241	0.041	0.527046	1.437	2.60687	3.22473	3.18399	2.20582	1.24805	0.31412	1.35979	1.34218	1.44211
	Davis	Mean	399.96	104.267	86.6	0.831212	10.2667	13.4	9.63333	1.79223	1.6	0.26228	2.1	77.3442	0.730193	68.8317	68.8927	89.4895	49.7168	-3.09179	14.8928	15.2159	101.769
		SD	74.0182	8.53118	8.42445	0.0540888	2.46306	1.12122	0.288675	0.124672	1.12122	0.21	0.875595	2.08559	2.98247	3.62626	3.66984	2.42098	2.13534	0.499778	1.67447	1.69433	1.63785
	Little river	Mean	448.74	111.667	89.8	0.804813	12.8667	13.9333	9.36667	1.90377	4	0.22668	2.1	80.2399	-1.66746	69.2559	69.306	91.4329	48.9932	-3.37823	15.0689	15.449	102.677
		SD	58.1967	6.68331	6.62463	0.0469786	2.58752	1.33452	0.351188	0.0924355	2.42015	0.00989949	0.567646	1.27529	2.07715	3.45839	3.42535	1.76413	1.83216	0.433261	1.252	1.24455	1.7127
	Ruby	Mean	373.587	100.6	83.4667	0.830664	11.2	14.1333	10.8667	1.99755	3.64286	0.20376	3	78.4514	-0.227924	69.3977	69.4413	90.2335	50.2092	-3.56832	15.4695	15.8805	102.997
		SD	49.5715	5.26172	4.50185	0.0421502	1.56753	0.915475	0.665833	0.22216	2.02322	0.0240416	1.1547	1.30738	2.59041	3.27173	3.29569	2.08377	2.5606	0.435686	1.0588	1.07044	1.49036
	Hassaku	Mean	367.567	102.067	85.3333	0.836484	10.2	13.2	9.03333	1.78225	2.06667	0.21824	2.7	80.884	-2.84945	62.0898	62.1644	92.642	50.059	-3.14532	15.1837	15.5108	101.838
		SD	51.9552	4.57426	3.97612	0.0305204	2.95683	0.861892	0.404145	0.105329	1.75119	0.015	0.674949	1.42998	1.07125	2.89079	2.87351	1.04228	2.02105	0.32916	2.17024	2.15771	1.53803
	Wautelet	Mean	322.067	97.2667	78.0667	0.803459	10.8667	13.4667	9.83333	1.71644	3.13333	0.19124	2.6	79.6968	-1.241	71.0551	71.0822	91.0416	53.3175	-4.04348	19.103	19.5293	102.011
		SD	44.2995	5.49632	3.9545	0.0328054	1.72654	1.0601	1.00167	0.140221	1.55226	0.0704278	0.699206	1.23496	1.56692	2.94233	2.93176	1.26054	1.9329	0.33193	1.88452	1.87993	1.11689
	Henderson	Mean	340.647	95.5333	80.4667	0.853396	8.26667	13.6667	10.0667	1.85163	3.13333	0.2388	2.4	77.7138	2.99478	66.8892	66.9863	87.4291	45.5216	6.3883	19.556	20.6087	72.0341
		SD	28.7044	10.6762	5.31664	0.119549	2.21897	0.899735	0.321455	0.0756358	1.59762	0.036	1.26491	1.5635	2.11468	2.85345	2.86536	1.77538	1.91281	1.57324	1.95389	2.16459	3.54817
	Shambar	Mean	353.793	98.4	83	0.845284	9.33333	13.4	9.83333	1.95654	4	0.2616	2.7	78.1359	2.37701	70.2867	70.3962	88.1332	46.8266	-1.38457	17.4263	17.4889	94.5414
		SD	54.5353	6.54435	5.81869	0.0582206	1.75933	0.910259	0.763763	0.118988	2.29907	0.0968736	1.1595	2.21009	3.32802	2.88281	2.95911	2.65635	1.76013	0.548795	0.733486	0.737486	1.77233
	Flame	Mean	339.147	95.2	80.2	0.84375	7.6	13.0667	10.7667	1.80956	3.73333	0.25884	2.8	78.0258	2.57447	65.5226	65.5972	87.7376	46.8142	2.87612	18.3552	18.6921	81.0283
		SD	32.7748	4.42719	3.02844	0.0431629	1.29835	1.27988	0.251661	0.0798141	2.08624	0.0800143	0.788811	2.14332	1.82728	1.70611	1.6786	1.62177	2.63204	2.15418	1.32301	1.34164	6.38956
	Star ruby	Mean	407.787	97.4	84.7333	0.872598	7.53333	13.4	10.8333	1.82353	1.86667	0.29712	2.7	74.3155	11.397	58.6302	60.1485	78.6212	43.992	11.2069	18.328	21.5178	58.5502
		SD	122.855	7.78093	5.56092	0.0584776	1.59762	1.0556	0.378594	0.196173	2.06559	0.028	0.823273	4.25144	6.38717	5.41424	3.88292	7.26685	1.74105	1.12937	0.975916	0.766283	3.424
	Marsh 188	Mean	398.613	105.333	84.1333	0.799148	10.5333	12.8	9.5	1.8342	2.73333	0.25696	2.2	79.2622	0.290711	73.0567	73.0857	89.7915	50.8323	-3.87848	16.8998	17.3473	103.005
		SD	53.6861	4.67007	6.30042	0.0541939	1.24595	0.941124	0.34641	0.072938	2.34419	0.018	0.421637	1.62232	2.12357	1.85574	1.8504	1.67523	1.95317	0.415537	1.34637	1.2942	1.82961
	Rio red	Mean	368.427	100.267	83.9333	0.837171	9.13333	13.6667	10.2	1.55699	1.73333	0.23728	2.7	68.0147	17.8826	53.6319	56.7562	71.4279	42.3931	10.2321	14.696	17.954	55.1374
		SD	56.1316	5.3247	5.03511	0.0272559	1.50555	0.617213	0.8544	0.0975492	1.53375	0.023	0.674949	3.34655	4.41747	3.42589	1.96795	5.34168	2.23882	1.20603	1.20256	1.03369	4.35773
	Redblush	Mean	320.033	98.6667	83.2667	0.844921	11.2	12.3333	9.93333	1.64508	2	0.26316	2	78.9106	-1.00241	67.6221	67.6461	90.8814	55.8614	-1.19487	19.6091	19.6645	93.4714
		SD	55.2529	7.03732	7.01495	0.0549336	1.85934	1.1127	0.251661	0.111368	1.25357	0.012	0.816497	1.20475	1.53921	3.07477	3.06273	1.32296	3.27967	0.909605	1.37806	1.38187	2.64567
	Pink ruby	Mean	393.367	102.733	82.7333	0.805619	8.8	12.6667	10.3	2.04267	3.8	0.25325	2.8	77.9092	2.53215	70.4212	70.6027	88.0585	45.7319	-1.24853	13.1609	13.2339	95.3338
		SD	62.7187	5.67534	5.5093	0.0381251	1.32017	1.34519	0.1	0.0102064	2.07709	0.0521491	0.632456	3.05318	4.67602	3.53933	3.66948	3.70286	1.3224	0.673525	0.828657	0.858381	2.78131
	Ray ruby	Mean	396.873	102.267	83.2667	0.815026	9.13333	12.7333	10.3667	1.9129	3.4	0.2146	3	73.3875	10.1699	56.6875	57.7101	79.6222	44.1406	1.37162	12.6628	12.7894	83.9948
		SD	44.4604	4.36301	4.3031	0.0447204	1.09545	0.574456	0.351188	0.0827778	1.99284	0.0585484	0.666667	2.43005	3.16966	4.69564	4.16093	3.84246	1.97698	1.26711	1.26745	1.32244	5.4125
	Duncan	Mean	445.027	102.133	87.3333	0.857302	8.73333	12.5333	11.4	1.95957	64	0.26904	2.2	82.4851	-4.67689	63.8031	63.9893	94.2272	53.5972	-4.29487	19.7023	20.168	102.302
		SD	102.095	9.28799	6.17213	0.0417858	1.48645	1.30201	0.458258	0.163425	14.6553	0.0285274	0.421637	1.50949	1.315	2.41036	2.33067	1.29994	1.72675	0.434936	1.24908	1.27086	1.03946
	Cecily	Mean	381.673	98.8	81.4667	0.825411	7.8	13.3333	11.4667	1.81408	3.66667	0.2915	2.4	81.9234	-4.53644	62.6908	62.9058	94.2822	47.7312	-3.31961	15.3056	15.6642	102.275
		SD	68.1594	7.49476	5.89027	0.0305988	1.47358	1.34519	0.152753	0.0547404	2.74296	0.0756604	0.699206	1.9567	2.42846	5.39109	5.28608	2.36288	1.89053	0.340635	1.50502	1.51235	1.11671
	Foster	Mean	554.333	114.2	99.4	0.871528	9.53333	12.2667	10.8667	1.9978	67.1852	0.259587	2.2	77.4171	1.47145	65.0259	65.2181	89.1192	54.466	-3.08867	15.6624	15.9716	101.401
		SD	108.224	7.39884	10.7491	0.0923862	1.95911	1.33452	0.378594	0.0964564	14.8886	0.0270535	0.421637	2.48008	5.00631	8.02927	8.03677	4.52101	2.84179	0.440062	3.08816	3.07667	1.98108

## Sheet: PEO 56 samples
				Pummelo cultivars (Citrus maxima)																	Pummelo's hybrids				Grapefruit cultivars (Citrus paradisi)
Compounds	Identification	IK A	IK P	Chandleur	Deep Red	Eingedi	Eilat	Florès	F-22	Kao Pan	IndusG10	IndusG11	IndusG13	Pink	Pubescent	Reinking	Sans Pépins	Sunshine	Tahiti	Timor	Bali	Cubain	Hog	Menara	Cecily	Davis	Davis seedless	Duncan	Flame	Foster	Hassaku	Henderson	Little river	Marsh jabarito	Marsh 120	Marsh 188	Marsh 284	Marsh frost	Pink Ruby	Ray Ruby	Red blush	Reed	Rio red	Ruby	Shambar	Star ruby	Star Ruby	Thomson	Wautelet
α-thujene	CPG, SM	918	1022	0.2	0.2	0.2	0.1	tr		0.2					0.2	0.4	0.1		0.3		0.3	0.1									0.02						0.06	0.02	0.02		0.11		0.02	0.03		0.03	0.03
α-pinene	RMN, CPG, SM	927	1023	0.6	0.5	0.6	0.6	0.3	0.6	0.6	0.4	0.5	0.5	0.5	0.9	1.2	0.5	0.4	1	0.3	1.1	0.5	0.4	0.5	0.49	0.47	0.47	0.49	0.48	0.48	0.48	0.47	0.47	0.46	0.48	0.25	0.48	0.48	0.48	0.47	0.49	0.49	0.47	0.49	0.48	0.48	0.48	0.47	0.48
sabinene	CPG	962	1122	0.6						0.3	0.2	0.2	0.2	0.5	0.2	0.1		0.2	0.2	0.1	0.1		0.9	0.8	0.64	0.56	0.56	0.62	0.36	0.41	0.49	0.37	0.5	0.4	0.22	0.3	0.93	0.75	0.54	0.48	0.87	0.98	0.63	0.16	0.81	0.47	0.47	0.63	0.32
β-pinene	RMN, CPG, SM	967	1111	4.5	1.5	0.9	0.6		0.3	2.8	0.2	0.3	0.5	2.2	1.3	1.4	0.8	0.6	0.8	0.1	0.6	0.9	0.1	0.1	0.05	0.05	0.05	0.04	0.02	0.03	0.03	0.02	0.03	0.02	0.01	0.02	0.08	0.05	0.04	0.03	0.08	0.08	0.14		0.04	0.04	0.04	0.05	0.02
myrcene	RMN, CPG, SM	975	1159	1.5	1.6	1.7	1.7	1.6	1.7	1.6	1.7	1.7	1.7	1.6	22.6	1.7	1.7	1.6	1.6	25.3	1.7	1.7	1.8	2	2.03	2.02	2.02	2.04	1.92	1.9	2.01	1.91	1.98	1.95	1.85	1.75	1.81	1.97	1.82	1.94	1.92	2.05	2.08	1.88	1.93	1.98	1.98	1.94	1.96
octanal		978	1289																								0.01										0.08										0.01
α-phellandrene	RMN, CPG, SM	992	1162			0.5	0.5					tr	tr		tr	0.4	0.3		tr		tr			tr	0.01	0.02	0.02	0.02		0.02	0.01	0.01	0.02	0.02	0.02	0.01		0.01			0.01	0.02	0.01		0.02				0.02
d-3-carene		1004
α-terpinene	CPG	1006	1180												0.2	0.2			0.2		0.2					0.04
p-cymene	CPG, SM	1018	1267	0.1												0.1			0.1	0.2	0.5
limonene*	RMN, CPG, SM	1021	1204	87.5	93.6	92.7	92.9	93.6	95.9	91	93.6	94.4	94.2	91.2	62.7	83.6	93.3	93.2	83.9	69.7	86.5	94.4	94.4	93.3	94.08	93.93	94.2	94.08	95	93.88	94.88	94.65	94.3	94.83	94.9	95.03	94.11	94.02	95	94.8	94.21	93.05	94.2	95.6	94.3	94.9	94.8	94.5	95
β-phellandrene*	RMN, CPG	1021	1211	0.3	0.2	2.1	2	0.2	0.2	0.2	0.3	0.2	0.2	0.2	0.2	1.5	1.3	0.2	0.2	0.3	0.07	0.2	0.2	0.2	0.25	0.25	0.25	0.25	0.21	0.26	0.25	0.25	0.2	0.24	0.25	0.24	0.22	0.24	0.23	0.24	0.21	0.25	0.24	0.23	0.25	0.23	0.23	0.2	0.25
(Z)-β-ocimene		1024	1228																																				0.1
(E)-β-ocimene	CPG, SM	1033	1249	0.1	0.3	0.1	0.2	0.3	0.1	tr	0.1	0.1	0.1	0.3	0.2	0.2	0.4	0.1	0.1	0.3	0.4	0.2	0.3	0.4	0.34	0.16	0.16	0.24	0.18	0.21	0.12	0.16	0.2	0.11	0.09	0.08	0.21	0.23		0.12	0.18	0.3	0.13	0.08	0.07	0.22	0.22	0.1	0.16
g-terpinene	CPG, SM	1045	1245	0.1	0.1	0.2	0.1	0.1	0.1	0.1				0.1	8.1	7.5	0.1		8.4		7	0.1	tr	0.1		0.02	0.02	0.02	0.01				0.01	0.04		0.25	0.02				0.02						0.02
trans-sabinene hydrate		1053	1458
linalool cis-oxyde THP	CPG, SM	1051.96	1435.84			0.2	0.1	0.3		0.1				0.1	0.1	tr		0.1	0.2	0.3				tr
linalool trans-oxyde THP	CPG, SM	1066.16	1463.85	0.2		0.1	tr	0.1						0.1				tr	0.1	0.1
terpinolene	CPG	1066	1282												0.4	0.3			0.3		0.3																							0.03
nonanal	CPG	1078	1392																					0.1	0.04	0.04	0.04	0.04	0.03	0.02	0.04	0.03	0.04	0.04	0.01	0.02	0.02	0.04	0.03	0.03	0.04	0.01	0.05		0.03	0.03	0.03	0.04	0.03
linalool	RMN, CPG, SM	1079	1542	0.52	0.3	0.1	0.1	0.4	0.2	0.1	0.1	0.1	0.1	0.2	0.2	0.2	0.4	0.2	0.2	0.5	0.2		tr	0.1	0.12	0.11	0.11	0.11	0.1	0.1	0.07	0.08	0.09	0.09	0.07	0.08	0.11	0.09	0.08	0.11	0.1	0.05	0.1	0.07	0.09	0.09	0.09	0.12	0.08
citronellal	CPG	1127	1477											tr							0.1				0.05	0.08	0.08	0.04	0.03	0.05	0.09	0.08	0.07	0.07	0.06	0.04	0.05	0.06	0.06	0.07	0.04	0.07	0.1	0.05	0.06	0.04	0.04	0.06	0.07
terpinen-4-ol	CPG	1158	1597	0.12										tr	0.1	0.1			0.2		0.08
α-terpineol	CPG, SM	1172	1688	0.5	0.2	0.1	0.1	0.2	0.1	0.1		tr	tr	0.1	0.2	0.3	0.2	0.1	0.4	0.2	0.08				0.04	0.03	0.03	0.04	0.02	0.03	0.03	0.02	0.03	0.03	0.03	0.03	0.04	0.03	0.03	0.03	0.04	0.04	0.03	0.03	0.04	0.03	0.03	0.03	0.03
decanal		1183	1492																				0.2	0.3	0.29	0.26	0.26	0.26	0.22	0.19	0.29	0.22	0.26	0.26	0.16	0.26	0.25	0.3	0.2	0.24	0.24	0.29		0.21	0.22	0.23	0.23	0.27
octyl acetate		1191	1467
citronellol	CPG	1207	1756			0.1										0.06
neral	RMN, CPG	1213	1674	0.3	0.2		0.1	0.3	0.1					0.2	0.2		0.2	0.1	0.1	0.3			tr		0.03	0.03	0.03	0.03	0.01	0.03	0.02	0.02	0.03	0.02	0.01		0.01	0.01	0.01	0.02	0.01	0.03	0.04	0.01	0.02	0.02	0.02	0.01	0.03
geranial	RMN, CPG	1242	1742	0.33			0.1	0.4	0.1	0.2				0.2	0.3	0.1	0.2	0.2	0.1	0.4					0.05	0.05	0.05	0.04	0.03	0.05	0.03	0.04	0.05	0.04	0.02		0.02	0.03	0.03	0.04	0.05	0.05	0.06	0.02	0.04	0.04	0.03	0.04	0.04
citronellyl acetate	CPG	1332	1654								0.1	tr	tr								0.1		tr														0.07
neryl acetate	CPG	1340	1725		0.3	0.1					tr		tr										tr	0.1							0.02						0.02		0.02		0.03		0.01	0.04		0.03	0.03	0.03
geranyl acetate	CPG	1358	1748		0.1		tr	0.1							0.1	tr		0.1	0.1	0.3	0.1				0.04	0.04	0.04	0.05	0.06	0.05	0.05	0.05	0.05	0.04	0.05	0.05	0.06		0.06	0.06	0.05	0.03	0.03	0.07	0.05	0.06	0.06	0.06	0.04
a-copaene																									0.1	0.1	0.1	0.12	0.09	0.1	0.11	0.11	0.11	0.1	0.1	0.09	0.09	0.1	0.1	0.11	0.1	0.1	0.1	0.1	0.08	0.1	0.1	0.1
β-elemene		1388	1586																						0.12	0.13	0.13	0.15	0.1	0.14	0.11	0.13	0.14	0.11	0.13	0.13	0.06	0.11	0.07	0.12	0.03	0.13	0.11		0.11	0.07	0.07	0.04	0.1
(E)-β-caryophyllene	CPG	1411.83	1591.9	0.09		0.1	0.1	0.1		0.1	tr	0.1	0.1	tr	tr	tr			0.1	0.1	0.14	0.2	0.1	0.2	0.25	0.24	0.24	0.33	0.31	0.35	0.19	0.28	0.26	0.22	0.3	0.22	0.23	0.23	0.23	0.3	0.22	0.24	0.18	0.23	0.22	0.22	0.22	0.23	0.13
a-humulene		1445																					tr	tr	0.03	0.03	0.03	0.04	0.03	0.04	0.03	0.03	0.03	0.03	0.04	0.03	0.03	0.03	0.03	0.03	0.03	0.03	0.02	0.03	0.02	0.03	0.03	0.03	0.03
germacrene-D	CPG	1469.91	1702.57	1.1						0.7	1	1	0.9	0.9	0.2			0.8	0.2	0.6	0.2		0.2	0.1	0.06	0.07	0.07	0.08	0.06	0.08	0.07	0.07	0.07	0.06	0.07	0.05	0.03	0.05	0.04	0.07	0.03	0.06	0.06	0.04	0.05	0.04	0.04	0.03	0.07
γ-humulene	CPG	1484.81	1727.02								0.1	0.1	0.1	0.1				0.1
bicyclo germacrene	CPG	1494	1720.68								0.1	0.1	0.1			0.1						0.3		tr
d-cadinene		1516	1746																				0.1	0.1	0.11	0.11	0.11	0.13	0.11	0.12	0.12	0.12	0.12	0.1	0.11	0.1	0.1	0.12	0.09	0.11	0.1	0.11	0.12	0.11	0.09	0.1	0.1	0.09	0.12
b-elemol		1535	2074
(E)-nerolidol		1547	2031
nootkatone	CPG	1768	2499		0.3		tr	0.4	tr	0.4	1.4	1	1	0.3	0.3	tr	0.2	0.4	0.1	0.4		0.6	0.6	1.2	0.48	0.53	0.53	0.47	0.53	0.94	0.27	0.53	0.68	0.59	0.74	0.55	0.56	0.66	0.37	0.46	0.39	0.75	0.59	0.32	0.56	0.27	0.27	0.39	0.51
TOTAL				98.66	99.4	99.8	99.3	98.4	99.4	98.5	99.3	99.8	99.7	98.8	98.7	99.46	99.7	98.4	98.9	99.5	99.77	99.2	99.3	99.6	99.7	99.37	99.61	99.73	99.91	99.48	99.83	99.65	99.74	99.87	99.72	99.58	99.75	99.63	99.68	99.88	99.6	99.21	99.52	99.83	99.58	99.75	99.67	99.46	99.49
[truncated: 10 more columns]

## Sheet: LEO 53 samples
				Pummelos (C. maxima)																				Grapefruit (C. paradisi or C. x aurantium cv. paradisii)																			Pummelo's hybrid
Compounds	Identification	IK A	IK P	Chandler	Deep Red	Eilat	Eingedi	Flores	F22	Kao pan	Indus G10	Indus G11	Indus G13	Mato buntan	Nam roï	Pink	Pubescent	Reinking	Sans Pepins	Siamese acidless	Sunshine	Tahiti	Timor	Cécily	Davis seedless	Duncan	Flame	Foster	Hassaku	Henderson	Little river	Marsh	Pink Ruby	Ray Ruby	Red Blush	Reed	Rio Red	Ruby	Shambar	Star Ruby	Thompson	Wautelet	Jackson	Triumph	Sweetie	Oroblanco	Asahikan	Alanoek	Gold
hexanal		773									0.14	0.33	0.1	0.06		0.0041						0.0004							0.05	0.02									0.06
(E)-hex-2-enal		824								0.12	1	1.02	1.28	0.4						0.0014	0.08	0.0028							0.76	0.44									0.84
(Z)-hex-3-enol		837									0.01	0.01	0.08	0.01		0.0197						0.0003							0.06										0.01
(E)-hex-3-enol		845									0.04	0.02	0.05	0.04															0.04	0.03									0.04
hexanol		849									0.06	0.07	0.04			0.0002													0.03	0.04									0.06
α-thujene	CPG, SM	917.545	1020	0.7	0.2	0.7	0.4		0.2	0.16	0.18	0.17	0.15	0.08	0.34	0.09	0.6	1.08	0.4	0.09	0.16	0.56	2	0.4	0.4	0.4	0.4	0.3	0.51	0.51	0.3	0.5	0.3	0.3	0.3	0.3	0.3	0.8	0.54	0.4	0.5	1	0.4	0.4	0.6	0.3	1.6	0.5	1.9
α-pinene	RMN, CPG, SM	925.361	1020	3.6	2.9	3.5	3.7		3.5	3.31	3.23	3.42	2.59	1.43	2.65	1.83	3	3.4	3.3	1.7	3.22	2.71	2.01	1.7	1.5	1.5	1.8	1.7	1.89	2.14	1.2	1.6	1.4	1.1	2	1.5	1.5	2	2.03	1.8	2.1	2	1.6	2.1	1.6	1.3	3.7	1.8	3.8
camphene	CPG	938.316	1068	0.3	0.25	0.2	0.2		0.3	0.28	0.28	0.27	0.23	0.13	0.03	0.17	0.2	0.1	0.3	0.1	0.24	0.16		tr	0.1	tr	0.5	tr	0.08	0.06	tr	0.1	tr	0.1	tr	tr	tr		0.06	0.1	tr	tr	tr	tr	0.1	tr	0.1	0.1	tr
6-methyl-5-hepten-2-one		959									0.12	0.03	0.08	0.47	0.07							0.6
sabinene	RMN, CPG, SM	960	1119.82	7.8	9.2	7.6	7.6		7.9	8.44	6.37	6.65	5.56	4.63	1.88	5.57	5.6	3.94	8.3	5.61	6.51	3.92	1.44	45	50	44.8	37.8	50.2	47.35	50.25	36	47	43.7	44.9	48.5	39.5	41	51.5	48.52	51.8	44	54.2	44.5	54.5	60.2	42.9	1.9	53.1	1.3
β-pinene	RMN, CPG, SM	966.417	1111.03	64	55.1	56.2	56.7	0.61	66.4	62.56	60.54	66.07	50.16	29.7	4	34.73	35.2	23.94	60.7	27.88	55.75	33.91	38.26	4.9	4.7	4.6	4	5.4	3.92	4.44	3.7	4.8	4.1	3.8	5	4.2	3.8	4.5	4.13	5.3	4.4	4.3	3.1	4.9	3.9	3	13.1	3.1	4
myrcene	RMN, CPG, SM	979	1156.95	0.6	0.8	0.8	0.8	1.274	0.5	0.54	0.62	0.49	0.61	0.92	1.62	0.72	7.1	1.1	0.6	1.78	0.58	0.95	8.49	3.2	3.4	3.3	3.2	3.4	3.12	3.23	3	3.3	3.1	2.8	3.4	3	3.1	3.2	3.19	3.5	3.3	3.3	3.5	3.6	3.5	3.4	1.3	3.4	1.2
octanal																								tr	tr		tr	tr		0.04	tr	tr	0.1	0.1	tr	tr	tr	0.1	0.1	tr	tr		tr		tr	tr		0.1
α-phellandrene	CPG, SM	997	1162.06	0.1		1.1	0.9		tr		0.03	0.07	0.08	0.04	6.41		tr	1.68	0.6	0.63	0.11	0.2		0.1	0.1	0.1	0.1	0.1	0.13	0.13	0.1	0.2		tr	0.1	0.1	0.1	0.1	0.13	0.1	0.1	tr	0.1	0.1	0.2	0.2	0.3	0.1	1.2
d-3-carene	CPG	1000.68	1146.15	1.1					tr		0.01	0.54	0.81	0.84			0.1			7.65		1.9	0.75		tr	tr	tr	tr			tr	tr	tr	tr	tr	tr	tr	0.1	tr	tr	tr		tr	tr	0.1	0.2	3	tr
α-terpinene	RMN, CPG, SM	1008	1177.38	0.4	0.3	0.2	0.2		0.4	0.21	0.41	0.33	0.29	0.12	0.24	0.14	0.4	0.54	0.1			0.45		2.1	2.1	2.6	2.1	1.3	1.83	1.65	2	2.6	1.7	1.7	1.9	2.1	2	1.6	1.94	2.1	2.3	1.7	1.4	1.4	2.6	2.5	0.4	1.6	0.8
p-cymene	CPG, SM	1006.62	1268.94	0.1		0.32	0.5		tr		0.02	0.02	0.01	0.11	2.07		1.6	2.8	0.5	0.35	0.31	0.44		tr	tr	tr	0.1	tr	0.03	0.03	tr	0.1	0.1	0.1	tr	tr	tr	0.1	0.05	tr	0.1		0.1	tr	tr	0.1	3.1	0.2	4.7
limonene *	RMN, CPG, SM	1015.68	1198.42	2.3	2.7	4	3.2	6.728	2.8	2.86	2.67	2.95	4.71	1.75	5.79	5.6	3.2	3.9	4.2	3.3	6.64	3.23	1.86	2.3	3.2	3	3.5	2.5	3.27	2.65	3	2.7	3.8	3.6	2.7	2.6	2.4	2.3	2.18	2.5	3.1	2.4	2.7	2.5	2.4	3.7	4.2	2.3	3.8
β-phellandrene *	RMN, CPG	1016	1208.28	1.2	0.9	7	6.8		1.1	1.02	0.95	1.04	0.8	0.74	32.28	0.63	0.6	8.3	6	0.46		0.64	0.75	0.8	0.8	0.8	0.7	0.8	0.71	0.75	0.8	0.9	0.8	0.8	0.8	0.8	0.7	0.4	0.74	0.9	0.7	0.8	0.7	0.8	0.9	0.9	0.3	0.7	0.2
(Z)-β-ocimene	RMN, CPG, SM	1019.83	1229.8	0.4	0.9	0.7	0.7	2.8731	0.2	0.58	0.54	0.33	0.54	0.61	1.02	1.58	0.5	0.5	0.5	1.26	0.97	0.27	1.13	0.3	0.3	0.4	0.5	0.3	0.33	0.35	0.4	0.3	0.3	0.4	0.4	0.3	0.4	0.4	0.37	0.4	0.3	0.4	0.7	0.5	0.2	0.3	0.4	0.4	0.4
(E)-β-ocimene	RMN, CPG, SM	1031.42	1247.84	7.8	17.3	13.3	12.1	55.5324	3.6	13.34	12.15	7	12.32	12.54	11.93	28.94	11.9	11.7	10.4		12.48	7.38	18.34	8.6	9.1	10	9.9	10.3	7.91	7.36	9	8.7	8.3	8.3	9.4	9.7	9.9	9.4	8.15	8.4	7.8	9.3	15	12.2	3.7	5.2	9.9	11.7	11.6
γ-terpinene	RMN, CPG, SM	1043.16	1242.9	0.7	0.6	0.5	0.5		0.6	0.35	0.58	0.49	0.42	0.24	13.84	0.27	20.2	28	0.5	20.92	0.49	15.43	0.66	3.4	3.5	4.3	3.7	2.4	2.87	2.61	4	4.1	3.1	3.1	3.1	3.8	3.6	2.8	3.05	3.4	3.8	3	2.4	2.4	3.9	4.8	41.2	2.7	56.1
trans-sabinene hydrate		1053							tr		0.04	0.04	0.05	0.1						0.18				0.4	0.5	0.3	0.3	0.6	0.62	0.44	0.3	0.3	0.8	0.9	0.4	0.2	0.5	tr	0.46	0.3	0.4	0.1	0.5	0.1	0.4	0.8		0.8	tr
cis-linalool oxide THF	CPG, SM	1058	1435.78		0.2	0.1	0.1	0.1304			0.22	0.14	0.18	0.23	0.27		0.1	0.1	0.1	0.04	0.1	0.2		tr			0.2	0.2	0.11	0.09	tr		0.1	0.1	tr	0.1	tr		0.09		0.1		tr		0.1		0.1		0.1
trans-linalool oxide THF		1073						0.2657			0.26	0.28	0.3	0.37	0.08					0.29
p-cymenene									0.1															tr	0.1	0.1	tr	tr			tr	tr			tr	tr	tr				tr		tr			0.4
terpinolene	RMN, CPG, SM	1078	1281.21	0.4	0.2	0.2	0.3		0.2	0.15					0.7	0.12	0.9	1.22	0.2	1.82	0.21	0.98		0.8	0.8	1	0.9	0.6	0.65	0.6	1	0.9	0.8	0.8	0.8	0.9	0.9	0.6	0.7	0.8	0.9	0.7	0.6	0.6	0.9	1.2	1.5	0.6	2.1
nonanal		1082													0.19
linalool	RMN, CPG, SM	1084	1539.78		0.9			3.8931	0.7		0.3	1.5	11.78	0.91	0.18		0.6	0.75	0.2	2.21	0.03	0.38		9	4.4	5.6	9.7	4	11.87	11.42	9.8	6.5	11.2	10.5	6.8	8.7	12	8.7	8.63	6.2	8.6	5.5	1.1	1	0.9	1.1	9.8	3.1	3.1
cis-p-menth-2-en-1-ol	CPG	1101.34	1554.75				0.1		0.1		0.07	0.07	0.07	0.04			tr	tr	0.1					0.5	0.5	0.6	0.5	0.4	0.38	0.31	0.5	0.6	0.5	0.6	0.4	0.4	0.6	0.3	0.34	0.4	0.5	0.3	0.5	0.2	0.5	1		0.4
trans-p-menth-2-en-1-ol		1119						0.0215	tr		0.04	0.03	0.04	0.13										0.3	0.3	0.4	0.3	0.3	0.23	0.16	0.3	0.3	0.3	0.4	0.2	0.3	0.3		0.19	0.2	0.3		0.2	tr	0.3	0.6		0.2
citronellal	RMN, CPG, SM	1124.91	1474.71		0.3	0.1	0.2	1.329	1.4	0.36	0.68	0.21	0.5	2.85	1.7	4.27	0.6	0.7	0.1	1.07		2.02	2.48	0.6	0.2	0.2	2.7	0.3	0.34	0.14	2.2	0.1	1	0.7	0.3	0.4	1.1	0.5	0.9	0.2	0.9	0.8	5.5	1.6	0.3	0.7	0.3	1.2	0.2
isoneral	SM	1137	1558.13								0.02		0.02	0.33	0.12							0.22
isogeranial	SM	1152	1564.33																		0.97	0.41
terpinen-4-ol	RMN, CPG, SM	1155.81	1594.92	1.2	1.5	1	1.2		1.4	0.67	0.27	1.14	1.26	0.65	0.14	0.42	0.9	0.6	1.2	0.69	0.32	0.63	0.49	10.1	9.5	11.6	9.7	7	7.38	5.65	11.3	11.1	8	9.3	7	9.9	10.2	5.9	6.71	7	9.3	5.9	5.8	3.2	10.7	17.3	0.2	6.4	0.3
α-terpineol	RMN, CPG, SM	1166.06	1688.55	0.3	0.3	0.3	0.4		0.5	0.2	0.44	0.46	0.42	0.37	0.15	0.11	0.2	0.1	0.3	0.21		0.28		0.7	0.4	0.6	1.1	0.4	0.6	0.4	1	0.6	0.5	0.5	0.7	1	0.9	0.3	0.4	0.5	0.7	0.2	0.3	0.2	0.5	0.9	0.1	0.8	0.1
decanal	RMN, CPG, SM	1178.21	1493.64																			0.11		tr	tr		tr	tr	0.12	0.1	0.1		0.2	0.2	tr	tr	tr	0.2	0.13		tr	0.1	tr	tr	tr		0.1	0.1	0.1
trans-piperitol		1189									0.02	0.05	0.06																0.12	0.1
citronellol	RMN, CPG	1207.97	1750.28						0.1															tr		tr	0.6	tr			0.4	tr	0.2	0.1	tr	0.1	0.2			tr	0.2		0.7	0.2		0.1		0.1
nerol	RMN, CPG	1209	1791.48						0.2		0.6	0.16	0.09	1.23	0.24		tr			0.02		0.19	0.31	tr			0.2	tr	tr		tr		tr	tr	tr	tr	tr		0.4		tr		tr	tr	tr	tr		tr
neral	RMN, CPG	1214	1674.68		0.79		0.2	1.3923	0.7		0.52	0.15	0.72	12.41	3.54	0.26	1			3.27		8.1	1.19	tr	tr	tr	0.2	tr	0.02		0.2	tr	tr	tr	0.2	0.1	0.1			tr	0.1		0.1	tr	0.1	0.2		0.3
geraniol	RMN, CPG	1235.84	1838		0.1				0.3		0.89	0.12	0.02	1.43	0.19		0.2	0.2		0.07		0.2	0.53	tr		tr	0.2				0.1	tr			tr	0.1	tr			tr	tr		tr	tr	tr	tr		0.1	0.1
geranial *	RMN, CPG, SM	1339	1724.77		1.4	0.11	0.3	2.0279	1		0.66	0.19	0.91	16.28	4.9		1.6	1		5.15		10.32		tr		tr	0.3	tr	0.02		0.2	tr		0.1	0.1	0.1	0.2			tr	tr		0.1	tr	0.1	0.3		0.4
undecanal																													0.13	0.12									0.15
citronellyl acetate	RMN, CPG, SM	1333	1655.61					0.8401	0.2	0.06	0.03	0.02	0.04	0.12	0.07	0.59	tr	0.1			0.15	0.05	0.88	tr	tr	tr	0.1	tr			0.2		0.1			1	tr				tr	tr	0.5	0.2			0.1	tr	0.1
d-elemene	CPG	1334	1468.07	0.1						0.36
neryl acetate	CPG	1340	1725					0.8977	0.5		0.08	0.02	0.11	1.48	0.59					0.35		0.33			tr	tr	tr				0.1	tr	0.1		tr	tr	tr			tr	0.1	0.1	0.1	tr
geranyl acetate	CPG, SM	1353.54	1750.12		tr	0.1	0.1	2.5192	2.2		0.18	0.02	0.59	2.52	0.5		1	1.5		0.24		0.65	5.08	tr			tr				tr						tr				tr	0.1	0.2	0.1		tr		0.1
β-elemene	CPG	1384.19	1587.03		0.1			0.276	tr	0.13	0.03	0.03	0.08	0.09		0.21					0.05			0.7	0.8	0.8	1.4	1.6	0.52	0.67	1.9	0.6	0.6	0.4		1.9	1	0.4	0.48	1	0.9	0.4	1.2	1.5	0.3	1.3		0.5	0.1
E-b-caryophyllene	RMN, CPG	1411.81	1591.93	0.8	0.2	0.3	0.7	4.4941	0.2	1.25	0.5	0.29	0.28	0.52	0.69	2.49	0.1	0.3	0.1	1.27	1.06	0.12	1.77	0.2	0.3	0.3	0.5	0.6	0.2	0.19	0.8	0.3	0.2	0.1	0.3	0.7	0.3	0.1	0.14	0.4	0.3	0.1	0.4	0.6	0.1	0.5		0.2	0.9
(E)-β-farnesene	CPG	1446.66	1665.67																				0.5				0.3	tr	0.07	0.08	tr	0.2		tr	0.1	tr	0.2		0.06	tr	tr		tr			0.2		0.1
a-humulene		1449						0.697	tr	0.16	0.07	0.04	0.04	0.08		0.34				0.03	0.11	tr		tr	0.1	0.1	0.2	0.2			0.2	0.1	0.1		0.1	0.2	0.1		0.05	0.2	tr		0.1	0.1	tr			0.1
(E,Z)-α-farnesene	CPG	1475.66	1720.22	0.22																			0.16
germacrene D	CPG	1477.44	1704.51					0.216	tr	0.19	0.04	0.03	0.02	0.07		0.17					0.12											tr		tr									tr	tr		tr		tr
γ-humulene	CPG	1484.81	1727.02	1.4	0.4	0.36	0.16										0.2		0.1				0.74
(Z,E)-α-farnesene	CPG, SM	1487	1719.9	0.26		0.11	0.1										0.2	0.5			0.44		1.24
bicyclogermacrene		1489						3.9813		1.58	0.58	0.33	0.34	0.34	0.28	3.64				2.81	0.82	0.14		tr			tr	0.1	0.1	0.05	tr				tr	tr	tr		0.05		tr		tr	tr	0.2	0.3
(E,E)-α-farnesene	RMN, CPG	1494	1744.58	0.11					0.3		0.03	0.02		0.04		0.05		0.1			2.81		0.2				tr	tr			0.1				tr	0.3	tr				tr			0.4				0.1
d-cadinene		1516						0.5483		0.08	0.11	0.04	0.05	0.05		0.21				0.21		0.02
b-elemol		1539						0.0889			0.02	0.03	0.01	0.03	0.11					0.61				tr		tr	tr	tr	0.02	0.04	tr		0.1	tr	tr	tr	tr		0.06	tr	tr		tr	tr	tr	0.1		tr
(E)-nerolidol	CPG	1540.77	2030.34	0.4	0.3	0.1	0.2	1.2524	0.6	0.25	0.09	0.31	0.17	0.18	0.04	0.96	0.1	0.2	0.1	0.65	0.23	0.04	0.43	tr	0.1	0.1	tr	0.1	0.07	0.1	0.1	tr	0.1	0.1	0.1	0.1	0.1	0.1	0.1	0.1	0.1	0.1	tr	0.1	tr	0.2	0.3	tr	0.2
spathulenol		1561						1.3764		0.1	0.2	0.07	0.09	0.29	0.33					0.12		tr
caryophyllene oxide		1568						0.7977		0.04	0.02	0.04	0.01	0.13	0.22						0.25	0.02				tr	tr			tr	tr		0.1	tr		tr	tr		0.02	tr	tr					tr
a-cadinol		1635						1.2853		0.23	0.13	0.06	0.09	0.15	0.12	0.59				0.9	0.04
β-sinensal	CPG	1669	2218.32	0.3	0.2	0.13	0.1						0.02					0.2	0.12			0.01	0.29	1.2	1.3	1	1.5	2.2	0.88	1.21	2.5	0.7	1.5	1.3	2.3	1.9	1.6	1.7	1.21	1	1.3	1.7	2	1.8	0.3	1.4	0.1	0.6
a-sinensal		1723								0.03	0.11	0.23	0.11	0.28																			tr	tr														0.3
(E)-phytol		2095						1.4314							0.28	1.43				0.9	2.92	0.1							0.23	0.25									0.28
TOTAL				96.59	98.04	99.03	98.46	96.7792	98.2	99.61	97.2	97.44	99.38	98.56	99.8	96.154	97.9	98.55	99.02	94.8414	98.17	98.2735	91.98	97.3	98.5	98.5	99.2	97.3	99.57	98.85	96.8	99.2	97.3	97.2	97.4	96.3	99.1	98.1	97.74	99	97.2	98.5	96.1	97.3	99.6	97.4	97.1	98.3	98.4
[truncated: 7 more columns]
