# Supplementary material for: Diversity of Pummelos (Citrus maxima (Burm.) Merr.) and Grapefruits (Citrus x aurantium var. paradisi) Inferred by Genetic Markers, Essential Oils Composition, and Phenotypical Fruit Traits
Source: Plants (Basel). 2025 Jun 13;14(12):1824. doi: 10.3390/plants14121824 (PMC12196667; doi:10.3390/plants14121824)
Supplement: Supplementary file 1 [file plants-14-01824-s001.zip › Sup file 1 Citrus list.xlsx]

## Sheet: Feuil1
	Pummelo cultivar	ID	Origin								Grapefruit cultivar	ID	Origin							Supplemental citrus for genetic analysis
	C. maxima				LEO	PEO	GM	Ph							LEO	PEO	GM	Phe		Group	species	Cultivar	ID
1	Bali	ICVN0100663	Indonesia	maxima hybrid ?	x	x	x	x		1	Alanoek	ICVN0100468	Surinam	C. x paradisii	x	x	x	x		Sour orange	C. x aurantium var. aurantium	Granito	ICVN0100751
2	Chandler	ICVN0100608	Israel	C. maxima	x	x	x	x		2	Asahikan	ICVN0100812	Japon	C. asahikan	x	x	x	x		Citron	C. medica	Corsican	ICVN0100613
3	Cuban	ICVN0100798	USA	maxima hybrid ?	x	x	x	x		3	Cecily	ICVN0100469	South Africa	C. x paradisii	x	x	x	x		Citron	C. medica	Diamante	ICVN0100540
4	Deep Red	ICVN0100757		C. maxima	x	x	x	x		4	Davis	ICVN0100186	USA	C. x paradisii	x	x	x	x		Citron	C. medica	Etrog	ICVN0100861
5	Eilat	ICVN0100609	Israel	C. maxima	x	x	x	x		5	Duncan	ICVN0100470	Surinam	C. x paradisii	x	x	x	x		Citron	C. medica	Bouddha's hand	ICVN0100640
6	Eingedi	ICVN0100610	Israel	C. maxima	x	x	x	x		6	Flame	ICVN0100840	USA	C. x paradisii	x	x	x	x		Lemon	C. x lemon	Eureka	ICVN0100194
7	F-22	ICVN0100611	Philippines	C. maxima	x	x	x	x		7	Foster	ICVN0100471	USA	C. x paradisii	x	x	x	x		Mandarin	C. reticulata	Cléopatre	ICVN0110273
8	Florès	ICVN0100673	Indonesia	C. maxima	x	x	x	x		8	Gold	ICVN0100607	New zeland	C. x paradisii	x	x	x	x		Mandarin	C. reticulata	Ladu	ICVN0100595
9	Hog	ICVN0110235	Jamaica	maxima hybrid ?	x	x	x	x		9	Hassaku	ICVN0101062	Japon	C. hassaku	x	x	x	x		Mandarin	C. reticulata	Sunki	ICVN0100705
10	India G10	ICVN0101130	India	C. maxima	x	x	x	x		10	Henderson	ICVN0100336	USA	C. x paradisii	x	x	x	x		Mandarin	C. reticulata	Willowleaf	ICVN0100133
11	India G11	ICVN0101131	India	C. maxima	x	x	x	x		11	Jackson	ICVN0100472	South Africa	C. x paradisii	x	x	x	x		Sweet orange	C. x aurantium var. sinensis	Washington Navel	ICVN0110039
12	India G13	ICVN0101132	India	C. maxima	x	x	x	x		12	Little river	ICVN0100187	USA	C. x paradisii	x	x	x	x
13	Kao Pan	ICVN0100321	USA	C. maxima	x	x	x	x		13	Frost Marsh	ICVN0100008	USA	C. x paradisii		x	x
14	Ménara	ICVN0100664	Marocco	maxima hybrid ?	x	x	x	x		14	Marsh	ICVN0100120	USA	C. x paradisii	x	x	x	x
15	Pink	ICVN0100322	USA	C. maxima	x	x	x	x		15	Marsh	ICVN0100188	USA	C. x paradisii		x	x
16	Pubescent	ICVN0100877		C. maxima	x	x	x	x		16	Marsh	ICVN0100284	USA	C. x paradisii		x	x
17	Reinking	ICVN0100323	USA	C. maxima	x	x	x	x		17	Marsh Jabarito	ICVN0100550	Cuba	C. x paradisii		x	x
18	Sans pépin	ICVN0100710	Marocco	C. maxima	x	x	x	x		18	Pink Ruby	ICVN0100605	USA	C. x paradisii	x	x	x	x
19	Sunshine	ICVN0100324	USA	C. maxima	x	x	x	x		19	Ray Ruby	ICVN0100604	USA	C. x paradisii	x	x	x	x
20	Tahiti	ICVN0100727	Polynesia	C. maxima	x	x	x	x		20	Redblush	ICVN0100056	USA	C. x paradisii	x	x	x	x
21	Timor	ICVN0100707	Timor	C. maxima	x	x	x	x		21	Reed	ICVN0100189	USA	C. x paradisii	x	x	x	x
22	NamRoi	ICVN0101151	Spain	C. maxima	x		x			22	Rio Red	ICVN0100738	USA	C. x paradisii	x	x	x	x
23	Siamese acidless	ICVN0101164	Spain	C. maxima	x		x			23	Royal	ICVN0100473	Cuba	C. x paradisii	x	x	x	x
24	Mato Buntan	ICVN0101172	Japan	C. maxima	x		x			24	Ruby	ICVN0100287	USA	C. x paradisii	x	x	x	x
25	Suisho Buntan	ICVN0101173	Japan	C. maxima	x		x			25	Shambar	ICVN0100022	USA	C. x paradisii	x	x	x	x
										26	Star Ruby	ICVN0100293	USA	C. x paradisii	x	x	x	x
										27	Oroblanco	ICVN0100603	USA	C. maxima X C. x paradisii	x	x	x
										28	Sweetie	ICVN0100602	USA	C. maxima X C. x paradisii	x	x	x	x
										29	Thompson	ICVN0100303	USA	C. x paradisii	x	x	x	x
										30	Triumph	ICVN0100474	USA	C. x paradisii	x	x	x	x
										31	Wautelet	ICVN0100864	Australia	C. x paradisii	x	x	x	x
										32	Wheeny	ICVN0100606	Australia	C. x paradisii	x	x	x	x
										33	Yama	ICVN0100929	USA	C. intermedia	x	x	x	x
