# Supplementary material for: Diversity of Pummelos (Citrus maxima (Burm.) Merr.) and Grapefruits (Citrus x aurantium var. paradisi) Inferred by Genetic Markers, Essential Oils Composition, and Phenotypical Fruit Traits
Source: Plants (Basel). 2025 Jun 13;14(12):1824. doi: 10.3390/plants14121824 (PMC12196667; doi:10.3390/plants14121824)
Supplement: Supplementary file 1 [file plants-14-01824-s001.zip › Sup File 2 SSR markers description .xlsx]

## Sheet: Feuil1
Marker	Type	SSR type	Scaffold	Forward primer sequence	Reverse primer sequence	Ta (°C)	Published
CAC23	SSR	CAC	3	TTGCATTGTAGCATGTTGG	ATCACAATTACTAGCAGCGCC	55	Kijas et al. 1997
Ci01B10	SSR	(CTCC)(CT)	1	AAAAATTGCCCTCTTCTCCT	TGGTGGTTTTGTTGGTTCTAT	55	Froelicher et al. 2008
Ci01C06	SSR	(TC)N(TC)	6	TGGAGACACAAAGAAGAA	GGACCACAACAAAGACAG	50	Cuenca et al. 2011
Ci01C07	SSR	CT	2	GTCACTCACTCTCGCTCTTG	TTGCTAGCTGCTTTAACTTTA	55	Froelicher et al. 2008
Ci01C09	SSR	GA	7	GACAGAATGGGAGAGGAGA	TTGTCCCTTCCCTTTGTA	50	Froelicher et al. 2008
Ci01D06a	SSR	CA	4	GATCAAAACATTATTCCAA	TTTTTCATCAACAAGACTG	50	Froelicher et al. 2008
Ci01F04a	SSR	(CT)N(CAG)	8	TGCTGCTGCTGTTGTTGTTCT	AAGCATTTAGGGAGGGTCACT	55	Froelicher et al. 2008
Ci01F08a	SSR	TTCA	5	ATGAGCTAAAGAGAAGAGG	GGACTCAACACAACACAA	50	Froelicher et al. 2008
Ci02B07	SSR	CT	9	TTGGAGAACAGGATGG	CAGCTCAACATGAAAGG	50	Froelicher et al. 2008
Ci02D04b	SSR	(TG) (AG)	4	AGCAAACCCCACAAC	CTCTCTTTCCCCATTAGA	50	Kamiri et al. 2011
Ci02D09	SSR	TC	2	AATGATGAGGGTAAAGATG	ACCCATCACAAAACAGA	55	Cuenca et al. 2011
Ci02F07	SSR	AC	8	TGCTGGTTTTCAGATACTT	GCAGCGTTTGTTTTCT	55	Froelicher et al. 2008
Ci03B07	SSR	AC	7	TGAGGGACTAAACAGCA	CACCTTTCCCTTCCA	55	Cuenca et al. 2011
Ci03C08	SSR	TC	2	GCTTCTTACATTCCTCAAA	CAGAGACAGCCAAGAGA	55	Cuenca et al. 2011
Ci03D12a	SSR	(TG)-(AG)	4	CCCACAACCATCACC	GCCATAAGCCCTTTCT	50	Aleza et al. 2011
Ci03G05	SSR	TC	4	CCTTGGAGGAGCTTTAC	CCACACAGGCAGACA	50	Cuenca et al. 2011
Ci04H06	SSR	AG	2	CAAAGTGGTGAAACCTG	GGACATAGTGAGAAGTTGG	55	Cuenca et al. 2011
Ci05A05	SSR	GA	2	CGGAACAACTAAAACAAT	TGGGCTTGTAGACAGTTA	50	Cuenca et al. 2011
Ci06A12	SSR	(GT)N7(TA)	5	TTTTTATTTCGGTCTCCTT	CCCAACAAACTCAAACTTC	50	Froelicher et al. 2008
Ci07B05	SSR	GA	8	TTTGTTCTTTTTGGTCTTTT	CTTTTCTTTCCTAGTTTCCC	50	Froelicher et al. 2008
Ci07D06	SSR	(TC)/(AC)	4	TCAATTCCTCTAGTGTGTGT	CCTTTTCACAGTTTGCTAT	55	Cuenca et al. 2011
Ci07F11	SSR	(GAG)(GA)	9	ACTATGATTACTTTGCTTTGAG	GAAGAAACAAGAAAAAAAAAT	50	Kamiri et al. 2011
Ci08C05	SSR	GA	9	TCCACAGATTGCCCATTA	CCCTAAAAACCAAGTGACA	55	Froelicher et al. 2008
IDEMA	Indel	-	1	CTCTTTCTGCTTCCTGACATC	GCCGGTGAATAAAACACAAC	55	Garcia-Lor et al. 2012
IDHYB1	Indel	-	9	AAAAACAAAGCACCCAGAT	GCCACCAGAACCTGTAATAA	53	Garcia-Lor et al. 2012
IDLCY2	Indel	-	8	CGCAAATAATTGATTCAACA	GATGATCACGTCATATCGAA	50	Garcia-Lor et al. 2012
IDPSY	Indel	-	6	CCTGTCGACATTCAGGTTAG	CTCATCACATCTTCGGTCTC	55	Garcia-Lor et al. 2012
MEST015	SSR	GAG	8	GCCTCGCATTCTCTTGACTC	TTATTACGAAGCGGAGGTGG	55	Garcia-Lor et al. 2012
MEST046	SSR	CAA	2	GGTGAGCATCTGGACGACTT	GAACCAGAATCAGAACCCGA	55	Garcia-Lor et al. 2012
MEST056	SSR	CA	5	AGTCCGCCTTTGCTTTTTCT	GGTGCAAAAGAGAGCGAGAG	55	Aleza et al. 2011
MEST072	SSR	TCA	3	CCAGCCTAACAATGGCTGTT	GATGATGAAGGTCTGCGGAT	55	Luro et al. 2019
MEST088	SSR	GA	5	ATGAGAGCCAAGAGCACGAT	GCCTGTTTGCTTTCTCTTTCTC	55	Garcia-Lor et al. 2012
MEST104	SSR	(TC)-(CT)	5	TAAAAAGATGGGGCCTTGTG	CCTTATCTTCATCACCTCCGTC	55	Garcia-Lor et al. 2012
MEST107	SSR	(TCT)N6(TC)	7	CCCCATCCTTTCAACTTGTG	GCTGAGATGGGGATGAAAGA	55	Garcia-Lor et al. 2012
MEST121	SSR	TAA	1	CAATAATGTTAGGCTGGATGGA	TCCCTATCATCGGCAACTTC	55	Luro et al. 2008
MEST131	SSR	GCCCCA	3	GCTGTCACGTTGGGTGTATG	TACCTCCACGTGTCAAACCA	55	Garcia-Lor et al. 2012
MEST149	SSR	CTT	9	GGCCATCTTGGTTCAGAGAG	TGCAGCTACCTCGGTAACAC	55	Luro et al. 2019
MEST192	SSR	AT	6	CTTGGCACCATCAACACATC	CGCGGATCATCTAGCATACA	55	Aleza et al. 2011
MEST256	SSR	TAT	3	GAGCAAGTGCGTTGTTGTGT	CATTAAAATATCCGTGCCGC	55	Garcia-Lor et al. 2012
MEST375	SSR	(TTTA)-(TTA)	2	GAAGGAAGAAAAAGAGACCAAAA	CCCCCTTTTGTGATTGTTATG	55	Demarq et al. 2021
MEST458	SSR	TC	7	CCCCCTCTTTTTCTCTTCCA	TTCTGGGCTGGTAGGTTCAG	55	Demarq et al. 2021
MEST488	SSR	CT	6	CTTTGCGTGTTTGTGCTGTT	CACGCTCTTGACTTTCTCCC	55	Garcia-Lor et al. 2012
MEST520	SSR	(AG)N4(GGC)	2	CTCTGATATTCCCAAAGCCG	AAGCACGTTATCGGGATCTG	55	Ollitrault et al. 2012
TAA1	SSR	TAA	6	AAGAAGAAGAGCCCCCATTAGC	GACAACATCAACAACAGCAAGAGC	55	Kijas et al. 1997
TAA15	SSR	TAA	1	GAAAGGGTTACTTGACCAGGC	CTTCCCAGCTGCACAAGC	55	Kijas et al. 1997
TAA41	SSR	TAA	2	ACATGCAGTGCTATAATGAATG	AGGTCTACATTGGCATTGTC	55	Kijas et al. 1997
