# Supplementary material for: Diversity of Pummelos (Citrus maxima (Burm.) Merr.) and Grapefruits (Citrus x aurantium var. paradisi) Inferred by Genetic Markers, Essential Oils Composition, and Phenotypical Fruit Traits
Source: Plants (Basel). 2025 Jun 13;14(12):1824. doi: 10.3390/plants14121824 (PMC12196667; doi:10.3390/plants14121824)
Supplement: Supplementary file 1 [file plants-14-01824-s001.zip › SUp File 3 Alleles sizes .xlsx]

## Sheet: Feuil1
				MEST375		Ci07F11		Ci01D06A		Ci08C05		MEST458		MEST520		Ci01C07		IDPSY		MEST015		MEST088		MEST107		Ci01B10		MEST192		MEST488		Ci02D09		Ci01C06		Ci05A05		Ci02F07		Ci04H06		CAC23		IDEMA		IDHYB1		IDLCY2
	Citrus Type	Cultivar	ICVN	Allele 1	Allele 2	Allele 1	Allele 2	Allele 1	Allele 2	Allele 1	Allele 2	Allele 1	Allele 2	Allele 1	Allele 2	Allele 1	Allele 2	Allele 1	Allele 2	Allele 1	Allele 2	Allele 1	Allele 2	Allele 1	Allele 2	Allele 1	Allele 2	Allele 1	Allele 2	Allele 1	Allele 2	Allele 1	Allele 2	Allele 1	Allele 2	Allele 1	Allele 2	Allele 1	Allele 2	Allele 1	Allele 2	Allele 1	Allele 2	Allele 1	Allele 2	Allele 1	Allele 2	Allele 1	Allele 2
1	Sour orange	Granito	0100751	195	205	165	169	257	257	175	181	240	249	270	282	260	291	266	266	198	212	120	132	192	192	159	179	239	259	145	153	253	253	150	178	123	124	189	189	204	210	269	269	283	283	222	222	240	240
2	citron 1	Corsican	0100613	247	247	189	195	245	245	171	171	223	223	276	276	279	279	263	263	206	206	120	120	192	192	155	155	228	228	139	139	249	249	183	188	116	116	212	212	206	208	265	265	293	293	225	225	243	243
3	citron 2	Diamante	0100540	247	247	189	189	245	249	169	171	223	223	278	278	283	283	263	263	206	206	120	120	192	192	155	155	228	228	139	139	249	249	183	188	123	123	212	212	206	208	265	265	293	293	225	225	243	243
4	citron 3	Etrog	0100861	247	247	189	189	245	245	171	171	223	223	276	276	279	281	263	263	206	206	120	120	192	192	155	155	228	228	139	139	249	249	188	188	116	116	212	212	206	208	265	265	293	293	225	225	243	243
5	citron 4	Main de Bouddha	0100640	247	247	195	195	249	249	148	171	223	223	266	266	283	283	263	263	206	206	120	120	192	192	155	155	228	228	139	139	249	249	183	183	116	128	212	212	208	208	265	265	293	293	225	225	243	243
6	Lemon	Eureka	0100194	195	247	165	189	249	257	171	181	223	249	270	278	260	283	263	266	198	206	120	120	192	192	155	179	228	239	139	153	251	253	178	188	123	123	189	212	206	210	265	269	283	293	222	225	240	243
7	Mandarin 1	Cléopatre	0110273	192	192	183	183	255	255	175	189	225	225	268	274	260	260	266	266	209	212	132	150	192	192	179	179	239	239	145	161	245	247	150	150	124	126	189	189	210	216	269	269	283	283	222	231	240	240
8	Mandarin 3	Ladu	0100595	205	214	181	183	255	257	175	197	231	231	274	274	260	262	266	266	209	212	120	132	192	192	179	179	233	239	145	157	245	247	150	150	123	123	189	189	210	210	269	269	283	283	222	222	240	240
9	Mandarin 4	Sunki	0100705	192	205	165	183	257	257	195	199	242	247	266	268	260	260	266	266	212	212	126	132	192	192	179	179	239	239	145	151	253	255	150	152	126	126	187	189	210	210	269	269	292	292	222	222	237	240
10	Mandarin 5	Willowleaf	0100133	205	214	171	183	255	257	183	193	225	231	262	272	260	262	266	266	209	215	132	132	192	192	175	179	239	239	145	149	253	255	152	184	126	126	189	189	210	216	269	271	283	292	222	222	240	240
11	Sweet Orange	Washington Navel	0110039	184	205	165	179	255	255	171	191	231	233	274	280	279	297	266	266	198	206	120	138	192	200	179	179	239	243	145	159	247	247	152	178	124	124	189	203	204	210	269	271	283	283	222	222	240	240
12	Pummelo 1	Chandler	0100608	195	195	174	177	257	272	161	161	242	242	280	286	275	293	266	266	198	198	120	120	200	200	157	165	219	241	145	145	243	243	168	178	122	122	201	203	204	204	269	271	283	283	222	222	240	240
13	Pummelo 2	Florès	0100673	195	195	175	177	247	263	161	161	249	249	278	284	275	291	266	266	198	198	119	119	200	200	157	157	219	245	145	149	243	243	168	172	126	128	212	212	204	204	269	269	283	283	222	222	240	240
14	Pummelo 3	India G11	0101131	195	195	169	169	263	263	161	161	242	242	282	282	275	275	266	266	198	198	120	120	200	200	157	157	219	251	145	159	243	243	178	178	122	122	203	203	204	204	269	271	283	283	222	222	240	240
15	Pummelo 4	India G13	0101132	195	195	169	169	263	263	161	161	242	249	282	282	275	279	266	266	198	198	120	120	200	200	157	167	219	251	145	151	243	243	176	178	128	128	203	210	204	204	269	271	283	283	222	222	240	240
16	Pummelo 5	Timor	0100707	195	198	175	177	247	247	161	161	233	242	278	282	275	275	266	266	198	198	120	120	200	200	167	167	241	241	145	159	243	243	172	172	126	128	210	210	204	204	269	271	283	283	222	222	240	240
17	Pummelo 6	Eilat	0100609	195	195	169	174	247	263	161	171	227	249	280	284	275	291	266	266	198	198	120	120	200	200	157	167	217	219	147	149	243	243	178	187	128	128	201	201	204	204	269	269	283	283	222	222	240	240
18	Pummelo 7	Gold	0100610	195	195	169	174	247	263	161	171	227	249	280	284	275	291	266	266	198	198	120	120	200	200	157	167	217	219	147	149	243	243	178	187	128	128	201	201	204	204	269	269	283	283	222	222	240	240
19	Pummelo 8	F-22	0100611	195	198	174	175	247	247	154	171	233	249	272	284	275	291	266	266	198	198	120	120	200	200	157	157	217	245	149	159	243	243	178	178	125	125	203	212	204	204	269	269	283	283	222	222	240	240
20	Pummelo 9	Kao Pan	0100321	195	195	174	175	257	272	161	161	242	242	280	282	275	275	266	266	198	198	120	120	200	200	157	165	219	241	145	145	243	253	168	168	122	128	201	203	204	204	269	271	283	283	222	222	240	240
21	Pummelo 10	Pink	0100322	195	195	174	174	251	272	161	161	242	242	282	282	275	275	266	266	198	198	120	120	200	200	157	157	219	245	145	159	243	243	168	172	122	125	203	203	204	204	271	271	283	283	222	222	240	240
22	Pummelo 11	Pubescent	0100877	195	198	174	175	247	247	161	171	231	233	278	284	275	275	266	266	198	198	120	120	200	200	157	167	217	219	147	159	243	243	178	178	124	128	201	212	204	204	269	269	283	283	222	222	240	240
23	Pummelo 12	Deep Red	0100757	195	195	169	174	247	251	161	161	242	249	278	282	275	291	266	266	198	198	120	120	200	200	157	167	245	245	145	159	243	243	168	178	125	128	203	212	204	204	269	271	283	283	222	222	240	240
24	Pummelo 13	Reinking	0100323	195	195	169	169	247	250	161	161	233	249	280	280	275	291	266	266	198	198	120	120	200	200	157	157	219	247	147	149	243	243	168	178	128	128	203	203	204	204	269	269	283	283	222	222	240	240
25	Pummelo 14	Sans pepin	0100710	195	195	169	177	247	247	161	175	221	242	282	282	275	291	266	266	198	198	119	119	200	200	157	157	241	245	145	151	243	243	178	180	126	128	210	210	204	204	269	271	283	283	222	225	240	240
26	Pummelo 15	Tahiti	0100727	195	195	169	175	243	263	161	171	233	249	280	284	291	291	266	266	198	198	120	120	200	200	157	157	219	219	157	157	243	243	168	187	128	128	203	210	204	204	269	271	283	283	222	222	240	240
27	Pummelo 16	Cuban	0100798	195	247	169	189	249	257	161	171	223	242	278	282	275	281	263	266	198	206	120	120	192	200	155	167	219	228	139	157	243	249	168	188	128	128	203	212	204	208	265	269	283	293	222	225	240	243
28	Pummelo 17	Bali	0100663	198	214	179	181	247	255	161	197	231	242	274	274	262	291	266	266	198	209	120	120	192	200	167	179	239	245	145	159	243	245	152	182	126	126	189	203	204	210	269	269	283	283	222	222	240	240
29	Pummelo 18	Menara	0100664	195	205	175	179	243	255	171	171	233	249	280	280	291	297	266	266	198	198	119	120	200	200	167	179	243	245	145	159	243	247	152	178	122	124	189	203	204	204	269	271	283	283	222	222	240	240
30	Pummelo 19	Hog	0110235	184	195	167	179	247	255	161	171	231	242	274	286	275	279	266	266	198	198	120	120	192	200	157	179	219	239	145	157	243	247	152	168	124	128	189	203	204	210	269	271	283	283	222	222	240	240
31	Pummelo 20	Mato Buntan	0101172	195	195	169	175	247	257	DM	DM	249	249	280	280	275	291	266	266	198	198	119	119	DM	DM	160	160	219	245	157	157	DM	DM	168	178	125	125	DM	DM	204	204	269	271	283	283	222	222	240	240
32	Pummelo 21	Sushio Buntan	0101173	195	195	169	175	247	263	DM	DM	242	249	282	284	275	291	266	266	198	198	120	120	DM	DM	157	179	219	241	151	159	DM	DM	178	178	125	128	DM	DM	204	204	269	269	283	283	222	222	240	240
33	Grapefruit 1	Marsh	0100188	195	205	169	179	247	255	161	171	231	242	280	282	275	279	266	266	198	198	120	120	200	200	167	179	219	239	145	157	243	247	152	178	124	128	189	203	204	204	269	271	283	283	222	222	240	240
34	Grapefruit 2	Alanoek	0100468	195	205	169	179	251	255	161	171	231	242	274	282	275	297	266	266	198	198	120	138	192	200	157	179	219	243	157	159	243	247	178	178	124	128	189	203	204	210	269	271	283	283	222	222	240	240
35	Grapefruit 3	Asahikan	0100812	195	198	169	185	255	263	161	187	233	242	268	282	275	297	266	266	198	206	120	144	200	200	167	177	241	247	145	145	247	247	178	178	122	128	189	193	204	216	269	271	283	283	222	222	240	240
36	Grapefruit 4	Gold	0100607	198	214	179	181	247	255	161	197	231	242	274	274	262	291	266	266	198	209	120	120	192	200	167	179	239	245	145	159	243	245	152	182	126	126	189	203	204	210	269	269	283	283	222	222	240	240
37	Grapefruit 5	Royal	0100473	195	205	167	179	251	255	161	171	231	242	280	286	279	291	266	266	198	198	120	138	192	200	157	179	241	243	145	159	243	247	168	178	124	128	189	201	204	204	271	271	283	283	222	222	240	240
38	Grapefruit 6	Wheeny	0100606	195	205	169	179	255	257	161	175	231	242	266	282	291	297	266	266	198	209	120	138	192	200	157	179	239	247	149	157	243	257	172	184	124	128	189	203	204	208	269	271	283	283	222	222	237	240
39	Grapefruit 8	Yama	0100929	195	205	177	179	247	255	161	171	231	249	274	284	275	297	266	266	198	198	119	138	192	200	157	179	219	239	145	157	247	247	152	178	124	125	189	189	204	210	269	271	283	283	222	225	240	240
40	Grapefruit 9	Oroblanco®	0100603	195	205	177	179	247	255	161	171	231	242	280	286	279	293	266	266	198	198	120	120	200	200	157	167	219	239	145	157	247	247	152	178	124	124	189	203	204	204	269	271	283	283	222	222	240	240
41	Grapefruit 10	Jackson	0100472	195	205	169	179	251	255	161	171	231	242	280	286	279	291	266	266	198	198	120	138	192	200	157	179	241	243	145	159	243	247	168	178	124	128	189	201	204	204	271	271	283	283	222	222	240	240
42	Grapefruit 11	Triumph	0100474	195	205	167	179	251	255	161	171	231	242	280	286	279	291	266	266	198	198	120	138	192	200	157	179	241	243	145	159	243	247	168	178	124	128	189	201	204	204	271	271	283	283	222	222	240	240
[truncated: 52 more columns]
