# Supplementary material for: Diversity of Pummelos (Citrus maxima (Burm.) Merr.) and Grapefruits (Citrus x aurantium var. paradisi) Inferred by Genetic Markers, Essential Oils Composition, and Phenotypical Fruit Traits
Source: Plants (Basel). 2025 Jun 13;14(12):1824. doi: 10.3390/plants14121824 (PMC12196667; doi:10.3390/plants14121824)
Supplement: Supplementary file 1 [file plants-14-01824-s001.zip › Sup File 4 EO yields.xlsx]

## Sheet: Feuil1
cold extracted PEO				EO extracted by hydrodistillation
Variety	Id	Yield %				Yield %
Wheeny	ICVN0100606	0.660377				LEO	PEO
Henderson	ICVN0100336	1.25899		Grapefruit	Marsh	0.06	0.17
Jackson	ICVN0100472	1.38889		Grapefruit	Ruby	0.06	0.28
Marsh Jabarito	ICVN0100550	1.6		Grapefruit	Wautelet	0.08	0.21
Marsh	ICVN0100120	1.65672		pummelo's hybrid	Asahikan	0.14	0.11
Duncan	ICVN0100470	1.70779		pummelo's hybrid	Sweetie	0.09	0.49
Frost Marsh	ICVN0100008	1.72321		pummelo's hybrid	Wheeny	0.23
Shambar	ICVN0100022	1.74545		pummelo's hybrid	Alanoek	0.1
Triumph	ICVN0100474	1.76923		pummelo's hybrid	Gold	0.09	0.18
Ray Ruby	ICVN0100604	1.83333		Pummelo	Chandleur	0.02	0.29
Marsh	ICVN0100120	1.875		Pummelo	Sans pépin	0.06	0.3
Little river	ICVN0100187	1.90909		pummelo's hybrid	Cubain	0.11	0.31
Cecily	ICVN0100469	1.93277		Pummelo	Timor	0.01	0.36
Asahikan	ICVN0100812	1.97647		Pummelo hybrid	Bali	0.1	0.44
Pink Ruby	ICVN0100605	2.07407		Pummelo	Pubescent	0.07	0.46
Flame	ICVN0100840	2.33333		Pummelo	Florès		0.47
Royal	ICVN0100473	2.34375		Pummelo	Deep Red	0.06	0.56
Thompson	ICVN0100303	2.35043		Pummelo	F-22	0.04	0.57
Reed	ICVN0100189	2.43411		Pummelo	Pink		0.63
Marsh	ICVN0100284	2.48958		Pummelo	Reinking	0.05	0.64
Redblush	ICVN0100056	2.54717		Pummelo	Sunshine		0.71
Davis	ICVN0100186	2.56311		Pummelo	Tahiti	0.11	0.78
Gold	ICVN0100607	2.59701		Pummelo	Kao Pan		0.98
Ruby	ICVN0100287	2.66129		Pummelo	Eilat	0.04	1.01
Wautelet	ICVN0100864	2.76056		Pummelo	Eingedi	0.07	1.29
Marsh	ICVN0100188	2.82178
Alanoek	ICVN0100468	2.82407
Hassaku	ICVN0101062	2.84507
Foster	ICVN0100471	3.12222
Rio Red	ICVN0100738	3.45513
Yama	ICVN0100929	3.72072
Star Ruby	ICVN0100293	4
Sweetie	ICVN0100602	6.99065
Oroblanco	ICVN0100603	7.25
