# Supplementary material for: Diversity of Pummelos (Citrus maxima (Burm.) Merr.) and Grapefruits (Citrus x aurantium var. paradisi) Inferred by Genetic Markers, Essential Oils Composition, and Phenotypical Fruit Traits
Source: Plants (Basel). 2025 Jun 13;14(12):1824. doi: 10.3390/plants14121824 (PMC12196667; doi:10.3390/plants14121824)
Supplement: Supplementary file 1 [file plants-14-01824-s001.zip › Sup file 5 Phenotype.xlsx]

## Sheet: Feuil1
			Fruit weight	Equatorial diameter	Polar diameter	fruit Shape (Ed/Pd)	Peel thickness	nb of segment	TSS	Acidity (TA)	nb of seed/fruit	Seed weight	Nb of embryo	External Peel color					Pulp color
	Cultivar		g	mm	mm		mm		°Brix	%		g		L	a*	b*	C*	h	L	a*	b*	C*	h
Pummelos (Citrus maxima)	Sans Pépin	Mean	1093.73	161.4	109.533	1.47352	15.6	21.0667	10.3	2.20758	78.8889	0.350387	1	73.8158	1.03368	49.1719	49.2018	88.7488	49.3327	-1.42587	12.6776	12.7843	96.3384
		SD	245.747	13.783	12.8278	0.0733599	5.05399	2.15362	0.264575	0.291396	46.6131	0.0114583		1.78312	1.38943	2.31173	2.28764	1.67358	2.97471	0.986201	1.93221	1.94837	4.4419
	Eilat	Mean	1025.47	139.333	163.533	0.852018	20.6	16.9333	9.33333	0.674496	82.4444	0.29628	1	74.8197	-4.45646	54.6037	54.8056	94.7116	53.6437	-4.59337	15.3112	15.9871	106.672
		SD	271.383	12.1047	13.6427	0.0842299	4.03201	2.46306	0.208167	0.0896046	46.6574	0.0121022		2.32947	1.43784	3.19122	3.13248	1.6436	1.65629	0.467505	0.842996	0.926359	0.971057
	Timor	Mean	1453.1	171.4	163.8	1.0464	28.1	18.2	10.6667	1.98178	101.111	0.276453	1	69.576	-4.10839	48.7569	48.969	94.9413	60.753	-1.28251	14.2155	14.2763	95.1028
		SD	321.244	15.5721	19.0951	0.106227	3.60401	1.22927	0.286744	0.105916	33.7037	0.00921159		1.93591	1.80741	3.34823	3.20669	2.40278	2.26726	0.409782	1.325	1.34551	1.36535
	Flores	Mean	489.8	109.067	99.9333	1.09139	12.2667	17.0667	10.2	2.10176	113.481	0.228653	1	73.5172	1.02947	68.6102	68.628	89.1726	48.4284	-0.735715	15.3284	15.4528	92.1277
		SD	59.9109	5.20256	5.67534	0.0398731	2.54858	1.16292	0.7	0.0283295	12.3818	0.0223762		1.77521	1.25986	3.962	3.97112	1.03376	1.72434	2.19748	1.79912	1.91951	7.71237
	Eingedi	Mean	846.733	117.933	140.867	0.837198	18.6667	16.8667	10.3	0.868992	99.0741	0.281227	1	73.7113	-4.54616	53.7685	53.9784	94.877	50.8993	-4.31695	14.1765	14.8235	106.843
		SD	296.734	14.9545	16.771	0.0590717	3.5389	2.61498	0.556776	0.0305923	32.1471	0.0180145		2.3922	1.36821	3.60706	3.57126	1.51958	0.303776	0.776912	1.33307	1.48781	1.59616
	F22	Mean	762.133	120.533	128.067	0.941176	19.6	15.5333	11.4667	1.44038	116.778	0.32196	1	71.2646	0.550081	58.1281	58.1553	89.5068	53.8441	-4.22624	14.3725	14.9855	106.28
		SD	143.62	6.66405	17.2107	0.109341	3.60159	1.45733	0.208167	0.0274244	29.8966	0.0112601		2.00496	1.76543	3.85281	3.85321	1.7556	1.62016	0.849551	1.49717	1.66814	1.58621
	Chandler	Mean	821.214	137.667	114.533	1.20198	17.2667	19.2667	12.4333	1.09869	152.444	0.30116	1	82.0369	-3.12155	56.9762	57.1237	93.3748	45.2555	-0.930079	16.486	16.5638	93.2724
		SD	381.113	16.8678	13.8248	0.0351048	4.19977	1.53375	0.208167	0.106801	31.9035	0.0138656		2.03746	2.51478	6.94768	6.84622	2.80431	1.65929	1.48132	0.503702	0.412117	5.26802
	Deep red	Mean	538.933	125.467	111.467	1.1256	18.2667	16.5333	10.5667	1.30685	117.667	0.27984	1	73.9083	-1.91956	55.7812	55.8315	91.9709	52.5475	-4.85197	16.5308	17.2313	106.305
		SD	116.024	8.28826	7.09997	0.0419496	3.19523	1.40746	0.305505	0.0636736	29.2238	0.018		0.780927	1.45597	3.41692	3.41924	1.48606	2.41467	0.711588	1.27964	1.41431	1.24043
	Indus G10	Mean	565.6	126	99.8	1.26253	16.8	18	11.3667	1.21467	97.2	0.389167	1	72.1081	2.11952	53.2234	53.3092	87.7657	48.5067	-3.45938	12.5795	13.0477	105.367
		SD	150.855	14.8661	10.2811	0.110295	1.78885	1.87083	0.85049	0.0818251	25.8689	0.0898274		3.62815	2.31223	3.32938	3.37141	2.40944	1.63755	0.284714	0.537423	0.573042	0.897573
	Indus G11	Mean	619.3	123.7	109	1.13486	14.7	15	11.55	1.93562	142.944	0.313267	1	72.9489	2.19964	62.4679	62.5176	87.9608	47.1438	-3.9017	14.0287	14.5659	105.576
		SD	139.653	10.1658	9.32142	0.0634545	1.76698	1.49071	0.465475	0.119087	8.84035	0.0199382		2.05203	1.16776	2.75494	2.73032	1.13527	0.482869	0.377944	0.960979	0.941087	1.63571
	Indus G13	Mean	627.9	150.1	105.8	1.41871	25.3	19.4	9.9	2.30222	124.889	0.36108	1	71.3933	0.34186	50.4963	50.5274	89.6312	52.4773	-4.22437	14.067	14.7042	106.346
		SD	142.575	10.775	10.2719	0.0489306	2.83039	1.07497	0.182574	0.0106623	30.8881	0.0456013		2.81315	1.82508	3.0367	3.04172	2.05714	1.1332	1.4774	2.4089	2.70871	3.18899
	Pubescent	Mean	735.7	134.1	129	1.03953	25	14.3	7.66667	1.28506	97.5	0.299307	1	74.9466	-2.01602	47.2499	47.3	92.4649	48.6161	-2.67668	10.1807	10.5369	104.681
		SD	116.298	5.68526	9.24962	0.0688061	6.61648	1.33749	0.235702	0.0319069	47.8427	0.0252957		1.84553	0.81097	3.17349	3.16193	1.03779	2.64593	0.608607	0.693501	0.751788	2.91529
	Reinking	Mean	957	138.5	121.625	1.13875	12.5	18.5	12.35	1.26266	186.667	0.33624	1	72.7383	-0.630194	55.6306	55.65	90.6579	52.625	-4.83124	13.6666	14.4978	109.459
		SD	188.772	12.6378	4.17261	0.0681118	2.44949	2.13809	0.229129	0.0742198	31.1298	0.0257925		1.70019	1.37809	1.75235	1.74764	1.42722	1.73694	0.354087	0.31848	0.366425	1.2062
	Tahiti	Mean	524.8	120	117.5	1.02128	19.5	20.7	13	0.249803	153.444	0.20934	1	76.4256	-6.62893	56.2611	56.707	96.9818	60.8887	-4.6691	19.171	19.7319	103.724
		SD	31.8147	4.08248	8.27647	0.08	2.82843	2.90784	0.264575	0.00126969	39.9692	0.0208054		1.53358	1.97667	6.70349	6.46723	2.64511	2.74231	0.632854	3.02905	3.0899	0.489179
	Kao pan	Mean	527.833	122.833	108.167	1.13559	14.8333	19.6667	13.8	1.88291	112.056	0.14176	1	76.6013	-0.0736351	59.5968	59.6267	90.0305	46.9918	-0.399059	15.5325	15.5581	91.4856
		SD	80.7649	5.6006	7.3598	0.0375705	1.7224	1.36626	0.848528	0.0450286	52.4266	0.0139009		3.23082	1.98795	4.85541	4.86167	1.88861	1.09459	0.937414	1.51098	1.52095	3.32774
	Pink	Mean	816.3	143.9	117.8	1.22156	13.4	18.9	11.5333	2.5305	165.056	0.3216	1	80.0537	-2.99357	52.2751	52.3661	93.2933	52.2638	-2.02058	15.9646	16.1095	97.1501
		SD	179.958	8.2388	6.28579	0.03	2.83627	2.079	0.404145	0.136616	27.541	0.0125745		1.94897	0.727522	2.5919	2.57688	0.850128	1.41727	0.929847	0.480422	0.585838	3.0411
	Sunshine	Mean	1017.6	151.2	97.4	1.55236	12.4	21.4	9.36667	1.3881	168.4	0.432333	1	77.1293	-4.31019	54.5104	54.7122	94.5786	46.906	-1.73238	11.5503	11.6818	98.5323
		SD	218.58	19.1364	9.96494	0.073538	2.30217	3.1305	0.665833	0.0898523	19.6672	0.0270382		2.93619	1.82381	3.10986	3.03729	2.03673	0.990785	0.264379	0.34002	0.336703	1.32153
Pummelo's hybrids	Bali	Mean	475.667	105.6	87.4667	1.20732	7.06667	11.2667	12.0333	1.33053	51.6296	0.29708	1.5	71.3156	10.655	69.7011	70.604	81.3339	44.7418	1.04984	24.0131	24.0568	87.5686
		SD	134.002	11.8128	9.24945	0.0375986	2.0166	1.83095	0.763763	0.120695	19.5153	0.028527	0.786796	1.7618	3.85062	1.31919	1.49152	3.06851	1.72399	1.2254	2.03109	2.07247	2.68591
	Cubain	Mean	1264.71	154	152.286	1.01126	26.4286	11.5714	8.53333	5.25666	37.5	0.147707	1	74.635	0.767429	54.5987	54.655	89.3027	50.9145	-4.75495	19.4419	20.0158	103.717
		SD	392.602	17.4833	11.4268	0.092944	3.95209	1.51186	0.208167	0.367638	26.1897	0.00457634		1.14775	2.49591	3.61634	3.63758	2.59179	0.809704	0.540057	1.43571	1.51936	0.58909
	Hog	Mean	383	102.2	88.6667	1.15263	9.46667	10.9333	11.9667	3.1184	65.6296	0.336053	2.5	66.1889	25.4007	68.0156	72.6526	69.5488	44.4971	-0.782444	26.0043	26.0183	91.6869
		SD	51.9918	5.84563	7.11805	0.054818	1.30201	1.2228	0.493288	0.0715931	11.925	0.0100579	0.9759	1.41885	2.97021	1.15	1.5555	2.20271	3.35848	0.458979	2.91608	2.92636	0.8185
	Menara	Mean	208.6	80.2667	74.4	1.07885	6.66667	10.6	10.4667	3.11085	39.2963	0.289173	2.66667	73.5953	11.1264	73.6962	74.5659	81.3944	46.8066	-5.95558	24.4336	25.1997	103.859
		SD	52.6454	7.54479	6.97751	0.0555879	2.05866	0.828079	0.152753	0.105625	22.3864	0.0188254	0.534522	1.48721	2.22859	2.23835	2.09038	1.81953	2.22856	1.50631	1.78853	1.43656	4.185
	Yama	Mean	275.18	85.4667	69.6667	0.822258	7.8	10.6667	11.6667	2.05798	18.6667	0.22204	1.3	72.6122	13.0565	76.5846	77.6972	80.3258	44.262	0.131962	23.3917	23.4002	89.617
		SD	127.23	15.3524	9.5219	0.0722495	1.78085	1.34519	0.11547	0.18931	3.27872	0.0201673	0.483046	1.819	1.23112	2.84938	2.88873	0.840701	2.01574	0.62622	4.48771	4.4855	1.60612
	Sweetie	Mean	488.273	116.133	83.2667	0.71785	10.6667	15.2	10.7	1.07857	4.13333	0.17482	1.6	77.3538	3.68479	69.6022	69.9537	87.2639	47.7794	-2.61701	11.7242	12.0183	102.697
		SD	99.3232	41.6311	32.8923	0.0363713	3.76214	4.9671	5.36555	0.0531341	1.88478	0.057792	0.699206	3.58255	6.2984	4.71738	4.81961	5.22458	1.51916	0.218581	1.0324	0.984086	1.84777
	Jackson	Mean	152.907	67.4667	63.8667	0.88757	6.26667	10.6667	11.2333	1.71053	3	0.392872	2.4	80.0321	-2.14687	69.2586	69.3321	91.8773	57.9391	-4.53065	25.3861	25.7932	100.233
		SD	49.1558	7.48204	8.41654	0.064314	1.33452	1.1127	0.750555	0.168685	1.30931	0.031	0.699206	1.79969	2.29314	3.99408	3.89073	2.0931	2.56886	0.415731	3.19785	3.17272	1.33603
	Asahikan	Mean	225.067	78.6667	76.4	0.973046	9.13333	11.4	12.4667	3.22379	32.1481	0.216307	1	64.275	0.839937	63.339	63.6732	89.5897	52.6271	-2.96468	25.2653	25.4587	96.7133
		SD	45.3481	5.97216	4.92515	0.0521609	1.40746	0.910259	0.85049	0.177712	16.4993	0.0969196		3.75655	6.77972	5.76712	5.80449	6.11344	1.5206	1.05633	3.20826	3.20865	2.47848
	Alanoek	Mean	318.9	97.6667	80.5	0.820429	11.6667	11.3333	11.3	2.05568	51.2222	0.283752	2.5	65.3874	17.2859	65.5986	67.9032	75.2296	49.9493	-1.66393	28.0968	28.2018	93.6001
		SD	101.892	13.6528	10.76	0.0510011	3.16228	0.994429	0.565685	0.033036	7.42568	0.0381555	0.707107	1.54809	2.96076	1.17905	0.68922	2.62486	5.29455	1.70121	2.84488	2.74926	3.87065
	Royal	Mean	241.025	85	76.3333	0.904367	7.16667	10.0833	10.8	1.72253	33.375	0.33346	2.4	79.5513	-2.48944	69.5933	69.6504	92.0728	52.514	-3.94513	21.4043	21.7678	100.484
		SD	170.224	14.5164	11.3164	0.0829202	1.02986	1.08362	0.1	0.0989723	9.30853	0.0882373	0.699206	1.72614	1.34417	4.60185	4.59005	1.13077	2.42584	0.481383	2.67528	2.69213	0.971728
	Triumph	Mean	305.207	86.5333	82.4	0.946912	7.66667	10.1333	11.5667	1.96036	36.5556	0.293827	2	74.4846	12.8676	75.2753	76.5034	80.4251	47.6468	-2.71888	19.4733	19.7061	98.0623
		SD	144.73	15.0374	17.4961	0.0676952	1.58865	1.59762	0.251661	0.467235	4.84481	0.0694915	0.816497	2.80142	5.20988	2.51042	3.27549	3.55911	2.25314	1.39283	2.71476	2.72406	3.82948
	Gold	Mean	453.014	101.857	82.4286	0.809616	5.71429	10.1429	12.25	1.67005	49.0833	0.33152	1.1	74.4846	12.8676	75.2753	76.5034	80.4251	43.7012	1.1432	24.9478	24.9917	87.4755
		SD	45.6905	4.59814	5.59336	0.0472299	0.95119	1.57359	1.06066	0.221613	11.5	0.044674	0.316228	2.80142	5.20988	2.51042	3.27549	3.55911	2.26779	1.01747	2.72573	2.73923	2.30878
	Wheeny	Mean	615.873	112.467	95.6667	0.852343	6.66667	10.9333	12.1333	2.53402	41.037	0.187773	1	76.9546	6.68071	73.8728	74.2028	84.8564	48.2728	-2.5293	16.8823	17.0757	98.7359
		SD	196.929	35.1717	29.9866	0.0551067	3.22264	3.90207	0.404145	0.23413	11.4376	0.0560823		1.02174	2.24225	1.21217	1.36931	1.66498	2.15402	0.41626	3.73771	3.73593	1.47555
Grapefruits (Citrus paradisi)	Thompson	Mean	409.073	103.924	85.6667	0.826677	10.2	13.7333	10	1.82289	2.46667	0.3056	2.6	79.5844	1.56752	71.6812	71.816	88.8517	49.1762	-1.59814	16.2394	16.3601	95.4782
		SD	47.5449	6.31355	6.3994	0.0750061	1.65616	0.883715	0.1	0.1212	1.99523	0.032	0.843274	2.74411	4.29092	3.50486	3.5037	3.46977	1.85767	1.29635	1.33272	1.39678	4.29372
	Reed	Mean	436.18	109.933	89.1333	0.81286	11.3333	13.7143	9.43333	1.77047	2.8	0.29808	2.5	79.1808	-0.870298	69.3724	69.4244	90.8015	46.8461	-3.0482	14.8898	15.203	101.628
		SD	64.7303	7.76868	7.60514	0.0732428	1.87718	1.26665	0.305505	0.0883013	2.04241	0.041	0.527046	1.437	2.60687	3.22473	3.18399	2.20582	1.24805	0.31412	1.35979	1.34218	1.44211
	Davis	Mean	399.96	104.267	86.6	0.831212	10.2667	13.4	9.63333	1.79223	1.6	0.26228	2.1	77.3442	0.730193	68.8317	68.8927	89.4895	49.7168	-3.09179	14.8928	15.2159	101.769
		SD	74.0182	8.53118	8.42445	0.0540888	2.46306	1.12122	0.288675	0.124672	1.12122	0.21	0.875595	2.08559	2.98247	3.62626	3.66984	2.42098	2.13534	0.499778	1.67447	1.69433	1.63785
	Little river	Mean	448.74	111.667	89.8	0.804813	12.8667	13.9333	9.36667	1.90377	4	0.22668	2.1	80.2399	-1.66746	69.2559	69.306	91.4329	48.9932	-3.37823	15.0689	15.449	102.677
		SD	58.1967	6.68331	6.62463	0.0469786	2.58752	1.33452	0.351188	0.0924355	2.42015	0.00989949	0.567646	1.27529	2.07715	3.45839	3.42535	1.76413	1.83216	0.433261	1.252	1.24455	1.7127
	Ruby	Mean	373.587	100.6	83.4667	0.830664	11.2	14.1333	10.8667	1.99755	3.64286	0.20376	3	78.4514	-0.227924	69.3977	69.4413	90.2335	50.2092	-3.56832	15.4695	15.8805	102.997
		SD	49.5715	5.26172	4.50185	0.0421502	1.56753	0.915475	0.665833	0.22216	2.02322	0.0240416	1.1547	1.30738	2.59041	3.27173	3.29569	2.08377	2.5606	0.435686	1.0588	1.07044	1.49036
	Hassaku	Mean	367.567	102.067	85.3333	0.836484	10.2	13.2	9.03333	1.78225	2.06667	0.21824	2.7	80.884	-2.84945	62.0898	62.1644	92.642	50.059	-3.14532	15.1837	15.5108	101.838
		SD	51.9552	4.57426	3.97612	0.0305204	2.95683	0.861892	0.404145	0.105329	1.75119	0.015	0.674949	1.42998	1.07125	2.89079	2.87351	1.04228	2.02105	0.32916	2.17024	2.15771	1.53803
	Wautelet	Mean	322.067	97.2667	78.0667	0.803459	10.8667	13.4667	9.83333	1.71644	3.13333	0.19124	2.6	79.6968	-1.241	71.0551	71.0822	91.0416	53.3175	-4.04348	19.103	19.5293	102.011
		SD	44.2995	5.49632	3.9545	0.0328054	1.72654	1.0601	1.00167	0.140221	1.55226	0.0704278	0.699206	1.23496	1.56692	2.94233	2.93176	1.26054	1.9329	0.33193	1.88452	1.87993	1.11689
	Henderson	Mean	340.647	95.5333	80.4667	0.853396	8.26667	13.6667	10.0667	1.85163	3.13333	0.2388	2.4	77.7138	2.99478	66.8892	66.9863	87.4291	45.5216	6.3883	19.556	20.6087	72.0341
		SD	28.7044	10.6762	5.31664	0.119549	2.21897	0.899735	0.321455	0.0756358	1.59762	0.036	1.26491	1.5635	2.11468	2.85345	2.86536	1.77538	1.91281	1.57324	1.95389	2.16459	3.54817
	Shambar	Mean	353.793	98.4	83	0.845284	9.33333	13.4	9.83333	1.95654	4	0.2616	2.7	78.1359	2.37701	70.2867	70.3962	88.1332	46.8266	-1.38457	17.4263	17.4889	94.5414
		SD	54.5353	6.54435	5.81869	0.0582206	1.75933	0.910259	0.763763	0.118988	2.29907	0.0968736	1.1595	2.21009	3.32802	2.88281	2.95911	2.65635	1.76013	0.548795	0.733486	0.737486	1.77233
	Flame	Mean	339.147	95.2	80.2	0.84375	7.6	13.0667	10.7667	1.80956	3.73333	0.25884	2.8	78.0258	2.57447	65.5226	65.5972	87.7376	46.8142	2.87612	18.3552	18.6921	81.0283
		SD	32.7748	4.42719	3.02844	0.0431629	1.29835	1.27988	0.251661	0.0798141	2.08624	0.0800143	0.788811	2.14332	1.82728	1.70611	1.6786	1.62177	2.63204	2.15418	1.32301	1.34164	6.38956
	Star ruby	Mean	407.787	97.4	84.7333	0.872598	7.53333	13.4	10.8333	1.82353	1.86667	0.29712	2.7	74.3155	11.397	58.6302	60.1485	78.6212	43.992	11.2069	18.328	21.5178	58.5502
		SD	122.855	7.78093	5.56092	0.0584776	1.59762	1.0556	0.378594	0.196173	2.06559	0.028	0.823273	4.25144	6.38717	5.41424	3.88292	7.26685	1.74105	1.12937	0.975916	0.766283	3.424
	Marsh 188	Mean	398.613	105.333	84.1333	0.799148	10.5333	12.8	9.5	1.8342	2.73333	0.25696	2.2	79.2622	0.290711	73.0567	73.0857	89.7915	50.8323	-3.87848	16.8998	17.3473	103.005
		SD	53.6861	4.67007	6.30042	0.0541939	1.24595	0.941124	0.34641	0.072938	2.34419	0.018	0.421637	1.62232	2.12357	1.85574	1.8504	1.67523	1.95317	0.415537	1.34637	1.2942	1.82961
	Rio red	Mean	368.427	100.267	83.9333	0.837171	9.13333	13.6667	10.2	1.55699	1.73333	0.23728	2.7	68.0147	17.8826	53.6319	56.7562	71.4279	42.3931	10.2321	14.696	17.954	55.1374
		SD	56.1316	5.3247	5.03511	0.0272559	1.50555	0.617213	0.8544	0.0975492	1.53375	0.023	0.674949	3.34655	4.41747	3.42589	1.96795	5.34168	2.23882	1.20603	1.20256	1.03369	4.35773
	Redblush	Mean	320.033	98.6667	83.2667	0.844921	11.2	12.3333	9.93333	1.64508	2	0.26316	2	78.9106	-1.00241	67.6221	67.6461	90.8814	55.8614	-1.19487	19.6091	19.6645	93.4714
		SD	55.2529	7.03732	7.01495	0.0549336	1.85934	1.1127	0.251661	0.111368	1.25357	0.012	0.816497	1.20475	1.53921	3.07477	3.06273	1.32296	3.27967	0.909605	1.37806	1.38187	2.64567
	Pink ruby	Mean	393.367	102.733	82.7333	0.805619	8.8	12.6667	10.3	2.04267	3.8	0.25325	2.8	77.9092	2.53215	70.4212	70.6027	88.0585	45.7319	-1.24853	13.1609	13.2339	95.3338
		SD	62.7187	5.67534	5.5093	0.0381251	1.32017	1.34519	0.1	0.0102064	2.07709	0.0521491	0.632456	3.05318	4.67602	3.53933	3.66948	3.70286	1.3224	0.673525	0.828657	0.858381	2.78131
	Ray ruby	Mean	396.873	102.267	83.2667	0.815026	9.13333	12.7333	10.3667	1.9129	3.4	0.2146	3	73.3875	10.1699	56.6875	57.7101	79.6222	44.1406	1.37162	12.6628	12.7894	83.9948
		SD	44.4604	4.36301	4.3031	0.0447204	1.09545	0.574456	0.351188	0.0827778	1.99284	0.0585484	0.666667	2.43005	3.16966	4.69564	4.16093	3.84246	1.97698	1.26711	1.26745	1.32244	5.4125
	Duncan	Mean	445.027	102.133	87.3333	0.857302	8.73333	12.5333	11.4	1.95957	64	0.26904	2.2	82.4851	-4.67689	63.8031	63.9893	94.2272	53.5972	-4.29487	19.7023	20.168	102.302
		SD	102.095	9.28799	6.17213	0.0417858	1.48645	1.30201	0.458258	0.163425	14.6553	0.0285274	0.421637	1.50949	1.315	2.41036	2.33067	1.29994	1.72675	0.434936	1.24908	1.27086	1.03946
	Cecily	Mean	381.673	98.8	81.4667	0.825411	7.8	13.3333	11.4667	1.81408	3.66667	0.2915	2.4	81.9234	-4.53644	62.6908	62.9058	94.2822	47.7312	-3.31961	15.3056	15.6642	102.275
		SD	68.1594	7.49476	5.89027	0.0305988	1.47358	1.34519	0.152753	0.0547404	2.74296	0.0756604	0.699206	1.9567	2.42846	5.39109	5.28608	2.36288	1.89053	0.340635	1.50502	1.51235	1.11671
	Foster	Mean	554.333	114.2	99.4	0.871528	9.53333	12.2667	10.8667	1.9978	67.1852	0.259587	2.2	77.4171	1.47145	65.0259	65.2181	89.1192	54.466	-3.08867	15.6624	15.9716	101.401
		SD	108.224	7.39884	10.7491	0.0923862	1.95911	1.33452	0.378594	0.0964564	14.8886	0.0270535	0.421637	2.48008	5.00631	8.02927	8.03677	4.52101	2.84179	0.440062	3.08816	3.07667	1.98108
