# Supplementary material for: Diversity of Pummelos (Citrus maxima (Burm.) Merr.) and Grapefruits (Citrus x aurantium var. paradisi) Inferred by Genetic Markers, Essential Oils Composition, and Phenotypical Fruit Traits
Source: Plants (Basel). 2025 Jun 13;14(12):1824. doi: 10.3390/plants14121824 (PMC12196667; doi:10.3390/plants14121824)
Supplement: Supplementary file 1 [file plants-14-01824-s001.zip › Sup File 6 PEO composition .xlsx]

## Sheet: Feuil1
				Pummelo cultivars (Citrus maxima)																	Pummelo's hybrids				Grapefruit cultivars (Citrus paradisi)
Compounds	Identification	IK A	IK P	Chandleur	Deep Red	Eingedi	Eilat	Florès	F-22	Kao Pan	IndusG10	IndusG11	IndusG13	Pink	Pubescent	Reinking	Sans Pépins	Sunshine	Tahiti	Timor	Bali	Cubain	Hog	Menara	Cecily	Davis	Davis seedless	Duncan	Flame	Foster	Hassaku	Henderson	Little river	Marsh jabarito	Marsh 120	Marsh 188	Marsh 284	Marsh frost	Pink Ruby	Ray Ruby	Red blush	Reed	Rio red	Ruby	Shambar	Star ruby	Star Ruby	Thomson	Wautelet
α-thujene	CPG, SM	918	1022	0.2	0.2	0.2	0.1	tr		0.2					0.2	0.4	0.1		0.3		0.3	0.1									0.02						0.06	0.02	0.02		0.11		0.02	0.03		0.03	0.03
α-pinene	RMN, CPG, SM	927	1023	0.6	0.5	0.6	0.6	0.3	0.6	0.6	0.4	0.5	0.5	0.5	0.9	1.2	0.5	0.4	1	0.3	1.1	0.5	0.4	0.5	0.49	0.47	0.47	0.49	0.48	0.48	0.48	0.47	0.47	0.46	0.48	0.25	0.48	0.48	0.48	0.47	0.49	0.49	0.47	0.49	0.48	0.48	0.48	0.47	0.48
sabinene	CPG	962	1122	0.6						0.3	0.2	0.2	0.2	0.5	0.2	0.1		0.2	0.2	0.1	0.1		0.9	0.8	0.64	0.56	0.56	0.62	0.36	0.41	0.49	0.37	0.5	0.4	0.22	0.3	0.93	0.75	0.54	0.48	0.87	0.98	0.63	0.16	0.81	0.47	0.47	0.63	0.32
β-pinene	RMN, CPG, SM	967	1111	4.5	1.5	0.9	0.6		0.3	2.8	0.2	0.3	0.5	2.2	1.3	1.4	0.8	0.6	0.8	0.1	0.6	0.9	0.1	0.1	0.05	0.05	0.05	0.04	0.02	0.03	0.03	0.02	0.03	0.02	0.01	0.02	0.08	0.05	0.04	0.03	0.08	0.08	0.14		0.04	0.04	0.04	0.05	0.02
myrcene	RMN, CPG, SM	975	1159	1.5	1.6	1.7	1.7	1.6	1.7	1.6	1.7	1.7	1.7	1.6	22.6	1.7	1.7	1.6	1.6	25.3	1.7	1.7	1.8	2	2.03	2.02	2.02	2.04	1.92	1.9	2.01	1.91	1.98	1.95	1.85	1.75	1.81	1.97	1.82	1.94	1.92	2.05	2.08	1.88	1.93	1.98	1.98	1.94	1.96
octanal		978	1289																								0.01										0.08										0.01
α-phellandrene	RMN, CPG, SM	992	1162			0.5	0.5					tr	tr		tr	0.4	0.3		tr		tr			tr	0.01	0.02	0.02	0.02		0.02	0.01	0.01	0.02	0.02	0.02	0.01		0.01			0.01	0.02	0.01		0.02				0.02
d-3-carene		1004
α-terpinene	CPG	1006	1180												0.2	0.2			0.2		0.2					0.04
p-cymene	CPG, SM	1018	1267	0.1												0.1			0.1	0.2	0.5
limonene*	RMN, CPG, SM	1021	1204	87.5	93.6	92.7	92.9	93.6	95.9	91	93.6	94.4	94.2	91.2	62.7	83.6	93.3	93.2	83.9	69.7	86.5	94.4	94.4	93.3	94.08	93.93	94.2	94.08	95	93.88	94.88	94.65	94.3	94.83	94.9	95.03	94.11	94.02	95	94.8	94.21	93.05	94.2	95.6	94.3	94.9	94.8	94.5	95
β-phellandrene*	RMN, CPG	1021	1211	0.3	0.2	2.1	2	0.2	0.2	0.2	0.3	0.2	0.2	0.2	0.2	1.5	1.3	0.2	0.2	0.3	0.07	0.2	0.2	0.2	0.25	0.25	0.25	0.25	0.21	0.26	0.25	0.25	0.2	0.24	0.25	0.24	0.22	0.24	0.23	0.24	0.21	0.25	0.24	0.23	0.25	0.23	0.23	0.2	0.25
(Z)-β-ocimene		1024	1228																																				0.1
(E)-β-ocimene	CPG, SM	1033	1249	0.1	0.3	0.1	0.2	0.3	0.1	tr	0.1	0.1	0.1	0.3	0.2	0.2	0.4	0.1	0.1	0.3	0.4	0.2	0.3	0.4	0.34	0.16	0.16	0.24	0.18	0.21	0.12	0.16	0.2	0.11	0.09	0.08	0.21	0.23		0.12	0.18	0.3	0.13	0.08	0.07	0.22	0.22	0.1	0.16
g-terpinene	CPG, SM	1045	1245	0.1	0.1	0.2	0.1	0.1	0.1	0.1				0.1	8.1	7.5	0.1		8.4		7	0.1	tr	0.1		0.02	0.02	0.02	0.01				0.01	0.04		0.25	0.02				0.02						0.02
trans-sabinene hydrate		1053	1458
linalool cis-oxyde THP	CPG, SM	1051.96	1435.84			0.2	0.1	0.3		0.1				0.1	0.1	tr		0.1	0.2	0.3				tr
linalool trans-oxyde THP	CPG, SM	1066.16	1463.85	0.2		0.1	tr	0.1						0.1				tr	0.1	0.1
terpinolene	CPG	1066	1282												0.4	0.3			0.3		0.3																							0.03
nonanal	CPG	1078	1392																					0.1	0.04	0.04	0.04	0.04	0.03	0.02	0.04	0.03	0.04	0.04	0.01	0.02	0.02	0.04	0.03	0.03	0.04	0.01	0.05		0.03	0.03	0.03	0.04	0.03
linalool	RMN, CPG, SM	1079	1542	0.52	0.3	0.1	0.1	0.4	0.2	0.1	0.1	0.1	0.1	0.2	0.2	0.2	0.4	0.2	0.2	0.5	0.2		tr	0.1	0.12	0.11	0.11	0.11	0.1	0.1	0.07	0.08	0.09	0.09	0.07	0.08	0.11	0.09	0.08	0.11	0.1	0.05	0.1	0.07	0.09	0.09	0.09	0.12	0.08
citronellal	CPG	1127	1477											tr							0.1				0.05	0.08	0.08	0.04	0.03	0.05	0.09	0.08	0.07	0.07	0.06	0.04	0.05	0.06	0.06	0.07	0.04	0.07	0.1	0.05	0.06	0.04	0.04	0.06	0.07
terpinen-4-ol	CPG	1158	1597	0.12										tr	0.1	0.1			0.2		0.08
α-terpineol	CPG, SM	1172	1688	0.5	0.2	0.1	0.1	0.2	0.1	0.1		tr	tr	0.1	0.2	0.3	0.2	0.1	0.4	0.2	0.08				0.04	0.03	0.03	0.04	0.02	0.03	0.03	0.02	0.03	0.03	0.03	0.03	0.04	0.03	0.03	0.03	0.04	0.04	0.03	0.03	0.04	0.03	0.03	0.03	0.03
decanal		1183	1492																				0.2	0.3	0.29	0.26	0.26	0.26	0.22	0.19	0.29	0.22	0.26	0.26	0.16	0.26	0.25	0.3	0.2	0.24	0.24	0.29		0.21	0.22	0.23	0.23	0.27
octyl acetate		1191	1467
citronellol	CPG	1207	1756			0.1										0.06
neral	RMN, CPG	1213	1674	0.3	0.2		0.1	0.3	0.1					0.2	0.2		0.2	0.1	0.1	0.3			tr		0.03	0.03	0.03	0.03	0.01	0.03	0.02	0.02	0.03	0.02	0.01		0.01	0.01	0.01	0.02	0.01	0.03	0.04	0.01	0.02	0.02	0.02	0.01	0.03
geranial	RMN, CPG	1242	1742	0.33			0.1	0.4	0.1	0.2				0.2	0.3	0.1	0.2	0.2	0.1	0.4					0.05	0.05	0.05	0.04	0.03	0.05	0.03	0.04	0.05	0.04	0.02		0.02	0.03	0.03	0.04	0.05	0.05	0.06	0.02	0.04	0.04	0.03	0.04	0.04
citronellyl acetate	CPG	1332	1654								0.1	tr	tr								0.1		tr														0.07
neryl acetate	CPG	1340	1725		0.3	0.1					tr		tr										tr	0.1							0.02						0.02		0.02		0.03		0.01	0.04		0.03	0.03	0.03
geranyl acetate	CPG	1358	1748		0.1		tr	0.1							0.1	tr		0.1	0.1	0.3	0.1				0.04	0.04	0.04	0.05	0.06	0.05	0.05	0.05	0.05	0.04	0.05	0.05	0.06		0.06	0.06	0.05	0.03	0.03	0.07	0.05	0.06	0.06	0.06	0.04
a-copaene																									0.1	0.1	0.1	0.12	0.09	0.1	0.11	0.11	0.11	0.1	0.1	0.09	0.09	0.1	0.1	0.11	0.1	0.1	0.1	0.1	0.08	0.1	0.1	0.1
β-elemene		1388	1586																						0.12	0.13	0.13	0.15	0.1	0.14	0.11	0.13	0.14	0.11	0.13	0.13	0.06	0.11	0.07	0.12	0.03	0.13	0.11		0.11	0.07	0.07	0.04	0.1
(E)-β-caryophyllene	CPG	1411.83	1591.9	0.09		0.1	0.1	0.1		0.1	tr	0.1	0.1	tr	tr	tr			0.1	0.1	0.14	0.2	0.1	0.2	0.25	0.24	0.24	0.33	0.31	0.35	0.19	0.28	0.26	0.22	0.3	0.22	0.23	0.23	0.23	0.3	0.22	0.24	0.18	0.23	0.22	0.22	0.22	0.23	0.13
a-humulene		1445																					tr	tr	0.03	0.03	0.03	0.04	0.03	0.04	0.03	0.03	0.03	0.03	0.04	0.03	0.03	0.03	0.03	0.03	0.03	0.03	0.02	0.03	0.02	0.03	0.03	0.03	0.03
germacrene-D	CPG	1469.91	1702.57	1.1						0.7	1	1	0.9	0.9	0.2			0.8	0.2	0.6	0.2		0.2	0.1	0.06	0.07	0.07	0.08	0.06	0.08	0.07	0.07	0.07	0.06	0.07	0.05	0.03	0.05	0.04	0.07	0.03	0.06	0.06	0.04	0.05	0.04	0.04	0.03	0.07
γ-humulene	CPG	1484.81	1727.02								0.1	0.1	0.1	0.1				0.1
bicyclo germacrene	CPG	1494	1720.68								0.1	0.1	0.1			0.1						0.3		tr
d-cadinene		1516	1746																				0.1	0.1	0.11	0.11	0.11	0.13	0.11	0.12	0.12	0.12	0.12	0.1	0.11	0.1	0.1	0.12	0.09	0.11	0.1	0.11	0.12	0.11	0.09	0.1	0.1	0.09	0.12
b-elemol		1535	2074
(E)-nerolidol		1547	2031
nootkatone	CPG	1768	2499		0.3		tr	0.4	tr	0.4	1.4	1	1	0.3	0.3	tr	0.2	0.4	0.1	0.4		0.6	0.6	1.2	0.48	0.53	0.53	0.47	0.53	0.94	0.27	0.53	0.68	0.59	0.74	0.55	0.56	0.66	0.37	0.46	0.39	0.75	0.59	0.32	0.56	0.27	0.27	0.39	0.51
TOTAL				98.66	99.4	99.8	99.3	98.4	99.4	98.5	99.3	99.8	99.7	98.8	98.7	99.46	99.7	98.4	98.9	99.5	99.77	99.2	99.3	99.6	99.7	99.37	99.61	99.73	99.91	99.48	99.83	99.65	99.74	99.87	99.72	99.58	99.75	99.63	99.68	99.88	99.6	99.21	99.52	99.83	99.58	99.75	99.67	99.46	99.49
[truncated: 10 more columns]
