# Supplementary material for: Diversity of Pummelos (Citrus maxima (Burm.) Merr.) and Grapefruits (Citrus x aurantium var. paradisi) Inferred by Genetic Markers, Essential Oils Composition, and Phenotypical Fruit Traits
Source: Plants (Basel). 2025 Jun 13;14(12):1824. doi: 10.3390/plants14121824 (PMC12196667; doi:10.3390/plants14121824)
Supplement: Supplementary file 1 [file plants-14-01824-s001.zip › Sup File 7 LEO composition.xlsx]

## Sheet: Feuil1
				Pummelos (C. maxima)																				Grapefruit (C. paradisi or C. x aurantium cv. paradisii)																			Pummelo's hybrid
Compounds	Identification	IK A	IK P	Chandler	Deep Red	Eilat	Eingedi	Flores	F22	Kao pan	Indus G10	Indus G11	Indus G13	Mato buntan	Nam roï	Pink	Pubescent	Reinking	Sans Pepins	Siamese acidless	Sunshine	Tahiti	Timor	Cécily	Davis seedless	Duncan	Flame	Foster	Hassaku	Henderson	Little river	Marsh	Pink Ruby	Ray Ruby	Red Blush	Reed	Rio Red	Ruby	Shambar	Star Ruby	Thompson	Wautelet	Jackson	Triumph	Sweetie	Oroblanco	Asahikan	Alanoek	Gold
hexanal		773									0.14	0.33	0.1	0.06		0.0041						0.0004							0.05	0.02									0.06
(E)-hex-2-enal		824								0.12	1	1.02	1.28	0.4						0.0014	0.08	0.0028							0.76	0.44									0.84
(Z)-hex-3-enol		837									0.01	0.01	0.08	0.01		0.0197						0.0003							0.06										0.01
(E)-hex-3-enol		845									0.04	0.02	0.05	0.04															0.04	0.03									0.04
hexanol		849									0.06	0.07	0.04			0.0002													0.03	0.04									0.06
α-thujene	CPG, SM	917.545	1020	0.7	0.2	0.7	0.4		0.2	0.16	0.18	0.17	0.15	0.08	0.34	0.09	0.6	1.08	0.4	0.09	0.16	0.56	2	0.4	0.4	0.4	0.4	0.3	0.51	0.51	0.3	0.5	0.3	0.3	0.3	0.3	0.3	0.8	0.54	0.4	0.5	1	0.4	0.4	0.6	0.3	1.6	0.5	1.9
α-pinene	RMN, CPG, SM	925.361	1020	3.6	2.9	3.5	3.7		3.5	3.31	3.23	3.42	2.59	1.43	2.65	1.83	3	3.4	3.3	1.7	3.22	2.71	2.01	1.7	1.5	1.5	1.8	1.7	1.89	2.14	1.2	1.6	1.4	1.1	2	1.5	1.5	2	2.03	1.8	2.1	2	1.6	2.1	1.6	1.3	3.7	1.8	3.8
camphene	CPG	938.316	1068	0.3	0.25	0.2	0.2		0.3	0.28	0.28	0.27	0.23	0.13	0.03	0.17	0.2	0.1	0.3	0.1	0.24	0.16		tr	0.1	tr	0.5	tr	0.08	0.06	tr	0.1	tr	0.1	tr	tr	tr		0.06	0.1	tr	tr	tr	tr	0.1	tr	0.1	0.1	tr
6-methyl-5-hepten-2-one		959									0.12	0.03	0.08	0.47	0.07							0.6
sabinene	RMN, CPG, SM	960	1119.82	7.8	9.2	7.6	7.6		7.9	8.44	6.37	6.65	5.56	4.63	1.88	5.57	5.6	3.94	8.3	5.61	6.51	3.92	1.44	45	50	44.8	37.8	50.2	47.35	50.25	36	47	43.7	44.9	48.5	39.5	41	51.5	48.52	51.8	44	54.2	44.5	54.5	60.2	42.9	1.9	53.1	1.3
β-pinene	RMN, CPG, SM	966.417	1111.03	64	55.1	56.2	56.7	0.61	66.4	62.56	60.54	66.07	50.16	29.7	4	34.73	35.2	23.94	60.7	27.88	55.75	33.91	38.26	4.9	4.7	4.6	4	5.4	3.92	4.44	3.7	4.8	4.1	3.8	5	4.2	3.8	4.5	4.13	5.3	4.4	4.3	3.1	4.9	3.9	3	13.1	3.1	4
myrcene	RMN, CPG, SM	979	1156.95	0.6	0.8	0.8	0.8	1.274	0.5	0.54	0.62	0.49	0.61	0.92	1.62	0.72	7.1	1.1	0.6	1.78	0.58	0.95	8.49	3.2	3.4	3.3	3.2	3.4	3.12	3.23	3	3.3	3.1	2.8	3.4	3	3.1	3.2	3.19	3.5	3.3	3.3	3.5	3.6	3.5	3.4	1.3	3.4	1.2
octanal																								tr	tr		tr	tr		0.04	tr	tr	0.1	0.1	tr	tr	tr	0.1	0.1	tr	tr		tr		tr	tr		0.1
α-phellandrene	CPG, SM	997	1162.06	0.1		1.1	0.9		tr		0.03	0.07	0.08	0.04	6.41		tr	1.68	0.6	0.63	0.11	0.2		0.1	0.1	0.1	0.1	0.1	0.13	0.13	0.1	0.2		tr	0.1	0.1	0.1	0.1	0.13	0.1	0.1	tr	0.1	0.1	0.2	0.2	0.3	0.1	1.2
d-3-carene	CPG	1000.68	1146.15	1.1					tr		0.01	0.54	0.81	0.84			0.1			7.65		1.9	0.75		tr	tr	tr	tr			tr	tr	tr	tr	tr	tr	tr	0.1	tr	tr	tr		tr	tr	0.1	0.2	3	tr
α-terpinene	RMN, CPG, SM	1008	1177.38	0.4	0.3	0.2	0.2		0.4	0.21	0.41	0.33	0.29	0.12	0.24	0.14	0.4	0.54	0.1			0.45		2.1	2.1	2.6	2.1	1.3	1.83	1.65	2	2.6	1.7	1.7	1.9	2.1	2	1.6	1.94	2.1	2.3	1.7	1.4	1.4	2.6	2.5	0.4	1.6	0.8
p-cymene	CPG, SM	1006.62	1268.94	0.1		0.32	0.5		tr		0.02	0.02	0.01	0.11	2.07		1.6	2.8	0.5	0.35	0.31	0.44		tr	tr	tr	0.1	tr	0.03	0.03	tr	0.1	0.1	0.1	tr	tr	tr	0.1	0.05	tr	0.1		0.1	tr	tr	0.1	3.1	0.2	4.7
limonene *	RMN, CPG, SM	1015.68	1198.42	2.3	2.7	4	3.2	6.728	2.8	2.86	2.67	2.95	4.71	1.75	5.79	5.6	3.2	3.9	4.2	3.3	6.64	3.23	1.86	2.3	3.2	3	3.5	2.5	3.27	2.65	3	2.7	3.8	3.6	2.7	2.6	2.4	2.3	2.18	2.5	3.1	2.4	2.7	2.5	2.4	3.7	4.2	2.3	3.8
β-phellandrene *	RMN, CPG	1016	1208.28	1.2	0.9	7	6.8		1.1	1.02	0.95	1.04	0.8	0.74	32.28	0.63	0.6	8.3	6	0.46		0.64	0.75	0.8	0.8	0.8	0.7	0.8	0.71	0.75	0.8	0.9	0.8	0.8	0.8	0.8	0.7	0.4	0.74	0.9	0.7	0.8	0.7	0.8	0.9	0.9	0.3	0.7	0.2
(Z)-β-ocimene	RMN, CPG, SM	1019.83	1229.8	0.4	0.9	0.7	0.7	2.8731	0.2	0.58	0.54	0.33	0.54	0.61	1.02	1.58	0.5	0.5	0.5	1.26	0.97	0.27	1.13	0.3	0.3	0.4	0.5	0.3	0.33	0.35	0.4	0.3	0.3	0.4	0.4	0.3	0.4	0.4	0.37	0.4	0.3	0.4	0.7	0.5	0.2	0.3	0.4	0.4	0.4
(E)-β-ocimene	RMN, CPG, SM	1031.42	1247.84	7.8	17.3	13.3	12.1	55.5324	3.6	13.34	12.15	7	12.32	12.54	11.93	28.94	11.9	11.7	10.4		12.48	7.38	18.34	8.6	9.1	10	9.9	10.3	7.91	7.36	9	8.7	8.3	8.3	9.4	9.7	9.9	9.4	8.15	8.4	7.8	9.3	15	12.2	3.7	5.2	9.9	11.7	11.6
γ-terpinene	RMN, CPG, SM	1043.16	1242.9	0.7	0.6	0.5	0.5		0.6	0.35	0.58	0.49	0.42	0.24	13.84	0.27	20.2	28	0.5	20.92	0.49	15.43	0.66	3.4	3.5	4.3	3.7	2.4	2.87	2.61	4	4.1	3.1	3.1	3.1	3.8	3.6	2.8	3.05	3.4	3.8	3	2.4	2.4	3.9	4.8	41.2	2.7	56.1
trans-sabinene hydrate		1053							tr		0.04	0.04	0.05	0.1						0.18				0.4	0.5	0.3	0.3	0.6	0.62	0.44	0.3	0.3	0.8	0.9	0.4	0.2	0.5	tr	0.46	0.3	0.4	0.1	0.5	0.1	0.4	0.8		0.8	tr
cis-linalool oxide THF	CPG, SM	1058	1435.78		0.2	0.1	0.1	0.1304			0.22	0.14	0.18	0.23	0.27		0.1	0.1	0.1	0.04	0.1	0.2		tr			0.2	0.2	0.11	0.09	tr		0.1	0.1	tr	0.1	tr		0.09		0.1		tr		0.1		0.1		0.1
trans-linalool oxide THF		1073						0.2657			0.26	0.28	0.3	0.37	0.08					0.29
p-cymenene									0.1															tr	0.1	0.1	tr	tr			tr	tr			tr	tr	tr				tr		tr			0.4
terpinolene	RMN, CPG, SM	1078	1281.21	0.4	0.2	0.2	0.3		0.2	0.15					0.7	0.12	0.9	1.22	0.2	1.82	0.21	0.98		0.8	0.8	1	0.9	0.6	0.65	0.6	1	0.9	0.8	0.8	0.8	0.9	0.9	0.6	0.7	0.8	0.9	0.7	0.6	0.6	0.9	1.2	1.5	0.6	2.1
nonanal		1082													0.19
linalool	RMN, CPG, SM	1084	1539.78		0.9			3.8931	0.7		0.3	1.5	11.78	0.91	0.18		0.6	0.75	0.2	2.21	0.03	0.38		9	4.4	5.6	9.7	4	11.87	11.42	9.8	6.5	11.2	10.5	6.8	8.7	12	8.7	8.63	6.2	8.6	5.5	1.1	1	0.9	1.1	9.8	3.1	3.1
cis-p-menth-2-en-1-ol	CPG	1101.34	1554.75				0.1		0.1		0.07	0.07	0.07	0.04			tr	tr	0.1					0.5	0.5	0.6	0.5	0.4	0.38	0.31	0.5	0.6	0.5	0.6	0.4	0.4	0.6	0.3	0.34	0.4	0.5	0.3	0.5	0.2	0.5	1		0.4
trans-p-menth-2-en-1-ol		1119						0.0215	tr		0.04	0.03	0.04	0.13										0.3	0.3	0.4	0.3	0.3	0.23	0.16	0.3	0.3	0.3	0.4	0.2	0.3	0.3		0.19	0.2	0.3		0.2	tr	0.3	0.6		0.2
citronellal	RMN, CPG, SM	1124.91	1474.71		0.3	0.1	0.2	1.329	1.4	0.36	0.68	0.21	0.5	2.85	1.7	4.27	0.6	0.7	0.1	1.07		2.02	2.48	0.6	0.2	0.2	2.7	0.3	0.34	0.14	2.2	0.1	1	0.7	0.3	0.4	1.1	0.5	0.9	0.2	0.9	0.8	5.5	1.6	0.3	0.7	0.3	1.2	0.2
isoneral	SM	1137	1558.13								0.02		0.02	0.33	0.12							0.22
isogeranial	SM	1152	1564.33																		0.97	0.41
terpinen-4-ol	RMN, CPG, SM	1155.81	1594.92	1.2	1.5	1	1.2		1.4	0.67	0.27	1.14	1.26	0.65	0.14	0.42	0.9	0.6	1.2	0.69	0.32	0.63	0.49	10.1	9.5	11.6	9.7	7	7.38	5.65	11.3	11.1	8	9.3	7	9.9	10.2	5.9	6.71	7	9.3	5.9	5.8	3.2	10.7	17.3	0.2	6.4	0.3
α-terpineol	RMN, CPG, SM	1166.06	1688.55	0.3	0.3	0.3	0.4		0.5	0.2	0.44	0.46	0.42	0.37	0.15	0.11	0.2	0.1	0.3	0.21		0.28		0.7	0.4	0.6	1.1	0.4	0.6	0.4	1	0.6	0.5	0.5	0.7	1	0.9	0.3	0.4	0.5	0.7	0.2	0.3	0.2	0.5	0.9	0.1	0.8	0.1
decanal	RMN, CPG, SM	1178.21	1493.64																			0.11		tr	tr		tr	tr	0.12	0.1	0.1		0.2	0.2	tr	tr	tr	0.2	0.13		tr	0.1	tr	tr	tr		0.1	0.1	0.1
trans-piperitol		1189									0.02	0.05	0.06																0.12	0.1
citronellol	RMN, CPG	1207.97	1750.28						0.1															tr		tr	0.6	tr			0.4	tr	0.2	0.1	tr	0.1	0.2			tr	0.2		0.7	0.2		0.1		0.1
nerol	RMN, CPG	1209	1791.48						0.2		0.6	0.16	0.09	1.23	0.24		tr			0.02		0.19	0.31	tr			0.2	tr	tr		tr		tr	tr	tr	tr	tr		0.4		tr		tr	tr	tr	tr		tr
neral	RMN, CPG	1214	1674.68		0.79		0.2	1.3923	0.7		0.52	0.15	0.72	12.41	3.54	0.26	1			3.27		8.1	1.19	tr	tr	tr	0.2	tr	0.02		0.2	tr	tr	tr	0.2	0.1	0.1			tr	0.1		0.1	tr	0.1	0.2		0.3
geraniol	RMN, CPG	1235.84	1838		0.1				0.3		0.89	0.12	0.02	1.43	0.19		0.2	0.2		0.07		0.2	0.53	tr		tr	0.2				0.1	tr			tr	0.1	tr			tr	tr		tr	tr	tr	tr		0.1	0.1
geranial *	RMN, CPG, SM	1339	1724.77		1.4	0.11	0.3	2.0279	1		0.66	0.19	0.91	16.28	4.9		1.6	1		5.15		10.32		tr		tr	0.3	tr	0.02		0.2	tr		0.1	0.1	0.1	0.2			tr	tr		0.1	tr	0.1	0.3		0.4
undecanal																													0.13	0.12									0.15
citronellyl acetate	RMN, CPG, SM	1333	1655.61					0.8401	0.2	0.06	0.03	0.02	0.04	0.12	0.07	0.59	tr	0.1			0.15	0.05	0.88	tr	tr	tr	0.1	tr			0.2		0.1			1	tr				tr	tr	0.5	0.2			0.1	tr	0.1
d-elemene	CPG	1334	1468.07	0.1						0.36
neryl acetate	CPG	1340	1725					0.8977	0.5		0.08	0.02	0.11	1.48	0.59					0.35		0.33			tr	tr	tr				0.1	tr	0.1		tr	tr	tr			tr	0.1	0.1	0.1	tr
geranyl acetate	CPG, SM	1353.54	1750.12		tr	0.1	0.1	2.5192	2.2		0.18	0.02	0.59	2.52	0.5		1	1.5		0.24		0.65	5.08	tr			tr				tr						tr				tr	0.1	0.2	0.1		tr		0.1
β-elemene	CPG	1384.19	1587.03		0.1			0.276	tr	0.13	0.03	0.03	0.08	0.09		0.21					0.05			0.7	0.8	0.8	1.4	1.6	0.52	0.67	1.9	0.6	0.6	0.4		1.9	1	0.4	0.48	1	0.9	0.4	1.2	1.5	0.3	1.3		0.5	0.1
E-b-caryophyllene	RMN, CPG	1411.81	1591.93	0.8	0.2	0.3	0.7	4.4941	0.2	1.25	0.5	0.29	0.28	0.52	0.69	2.49	0.1	0.3	0.1	1.27	1.06	0.12	1.77	0.2	0.3	0.3	0.5	0.6	0.2	0.19	0.8	0.3	0.2	0.1	0.3	0.7	0.3	0.1	0.14	0.4	0.3	0.1	0.4	0.6	0.1	0.5		0.2	0.9
(E)-β-farnesene	CPG	1446.66	1665.67																				0.5				0.3	tr	0.07	0.08	tr	0.2		tr	0.1	tr	0.2		0.06	tr	tr		tr			0.2		0.1
a-humulene		1449						0.697	tr	0.16	0.07	0.04	0.04	0.08		0.34				0.03	0.11	tr		tr	0.1	0.1	0.2	0.2			0.2	0.1	0.1		0.1	0.2	0.1		0.05	0.2	tr		0.1	0.1	tr			0.1
(E,Z)-α-farnesene	CPG	1475.66	1720.22	0.22																			0.16
germacrene D	CPG	1477.44	1704.51					0.216	tr	0.19	0.04	0.03	0.02	0.07		0.17					0.12											tr		tr									tr	tr		tr		tr
γ-humulene	CPG	1484.81	1727.02	1.4	0.4	0.36	0.16										0.2		0.1				0.74
(Z,E)-α-farnesene	CPG, SM	1487	1719.9	0.26		0.11	0.1										0.2	0.5			0.44		1.24
bicyclogermacrene		1489						3.9813		1.58	0.58	0.33	0.34	0.34	0.28	3.64				2.81	0.82	0.14		tr			tr	0.1	0.1	0.05	tr				tr	tr	tr		0.05		tr		tr	tr	0.2	0.3
(E,E)-α-farnesene	RMN, CPG	1494	1744.58	0.11					0.3		0.03	0.02		0.04		0.05		0.1			2.81		0.2				tr	tr			0.1				tr	0.3	tr				tr			0.4				0.1
d-cadinene		1516						0.5483		0.08	0.11	0.04	0.05	0.05		0.21				0.21		0.02
b-elemol		1539						0.0889			0.02	0.03	0.01	0.03	0.11					0.61				tr		tr	tr	tr	0.02	0.04	tr		0.1	tr	tr	tr	tr		0.06	tr	tr		tr	tr	tr	0.1		tr
(E)-nerolidol	CPG	1540.77	2030.34	0.4	0.3	0.1	0.2	1.2524	0.6	0.25	0.09	0.31	0.17	0.18	0.04	0.96	0.1	0.2	0.1	0.65	0.23	0.04	0.43	tr	0.1	0.1	tr	0.1	0.07	0.1	0.1	tr	0.1	0.1	0.1	0.1	0.1	0.1	0.1	0.1	0.1	0.1	tr	0.1	tr	0.2	0.3	tr	0.2
spathulenol		1561						1.3764		0.1	0.2	0.07	0.09	0.29	0.33					0.12		tr
caryophyllene oxide		1568						0.7977		0.04	0.02	0.04	0.01	0.13	0.22						0.25	0.02				tr	tr			tr	tr		0.1	tr		tr	tr		0.02	tr	tr					tr
a-cadinol		1635						1.2853		0.23	0.13	0.06	0.09	0.15	0.12	0.59				0.9	0.04
β-sinensal	CPG	1669	2218.32	0.3	0.2	0.13	0.1						0.02					0.2	0.12			0.01	0.29	1.2	1.3	1	1.5	2.2	0.88	1.21	2.5	0.7	1.5	1.3	2.3	1.9	1.6	1.7	1.21	1	1.3	1.7	2	1.8	0.3	1.4	0.1	0.6
a-sinensal		1723								0.03	0.11	0.23	0.11	0.28																			tr	tr														0.3
(E)-phytol		2095						1.4314							0.28	1.43				0.9	2.92	0.1							0.23	0.25									0.28
TOTAL				96.59	98.04	99.03	98.46	96.7792	98.2	99.61	97.2	97.44	99.38	98.56	99.8	96.154	97.9	98.55	99.02	94.8414	98.17	98.2735	91.98	97.3	98.5	98.5	99.2	97.3	99.57	98.85	96.8	99.2	97.3	97.2	97.4	96.3	99.1	98.1	97.74	99	97.2	98.5	96.1	97.3	99.6	97.4	97.1	98.3	98.4
[truncated: 7 more columns]
